# Supplementary material for: (R)-1-Phenyl­ethyl­ammonium trifluoro­acetate
Source: Acta Crystallogr Sect E Struct Rep Online. 2010 Apr 21;66(Pt 5):o1118. doi: 10.1107/S1600536810013565 (PMC2979250; doi:10.1107/S1600536810013565)
Supplement: Supplementary file 1 [file e-66-o1118-sup1.cif]

##############################################################################
###                                                                        ###
###        Electronic paper (Acta Crystallographica Section E)             ###
###                                                                        ###
##############################################################################
#                                                                            #
# This CIF contains the data in a paper accepted for publication in Acta     #
# Crystallographica Section E. It conforms to the requirements of Notes      #
# for Authors for Section E, and has been peer reviewed under the auspices   #
# of the IUCr Commission on Journals.                                        #
#                                                                            #
# Full details of the Crystallographic Information File format               #
# are given in the paper "The Crystallographic Information File (CIF):       #
# a New Standard Archive File for Crystallography" by S. R. Hall, F. H.      #
# Allen and I. D. Brown [Acta Cryst. (1991), A47, 655-685].                  #
#                                                                            #
# The current version of the core CIF dictionary is obtainable from          #
# ftp://ftp.iucr.org/pub/cif_core.dic. The current version number is 2.4.    #
#                                                                            #
# Software is freely available for graphical display of the structure(s) in  #
# this CIF.  For information consult the CIF home page http://www.iucr.org/  #
# cif/home.html                                                              #
#                                                                            #
# This file may be used for bona fide research purposes within the           #
# scientific community so long as proper attribution is given to the journal # 
# article from which it was obtained.                                        #
#                                                                            #
##############################################################################
                                             
data_I
_audit_creation_method     SHELXTL-Plus
_chemical_name_systematic
;
(<i>R</i>)-1-Phenylethylammonium trifluoroacetate
;
_chemical_name_common     ?
_chemical_formula_moiety     'C8 H12 N +, C2 F3 O2 -'
_chemical_formula_sum     'C10 H12 F3 N O2'
_chemical_formula_iupac     'C8 H12 N +, C2 F3 O2 -'
_chemical_formula_weight     235.21
_chemical_melting_point     ?
_symmetry_cell_setting     orthorhombic
_symmetry_space_group_name_H-M     'P 21 21 21'
_symmetry_space_group_name_Hall     'P 2ac 2ab'
loop_
    _symmetry_equiv_pos_as_xyz
    'x, y, z'
    '-x+1/2, -y, z+1/2'
    '-x, y+1/2, -z+1/2'
    'x+1/2, -y+1/2, -z'
_cell_length_a     6.7821(5)
_cell_length_b     6.9887(8)
_cell_length_c     24.378(2)
_cell_angle_alpha     90.00
_cell_angle_beta     90.00
_cell_angle_gamma     90.00
_cell_volume     1155.49(19)
_cell_formula_units_Z     4
_cell_measurement_reflns_used     70
_cell_measurement_theta_min     4.49
_cell_measurement_theta_max     12.49
_cell_measurement_temperature     298.0(10)
_cell_measurement_pressure     101(2)
_exptl_crystal_description     prism
_exptl_crystal_colour     colorless
_exptl_crystal_size_max     0.60
_exptl_crystal_size_mid     0.44
_exptl_crystal_size_min     0.40
_exptl_crystal_density_diffrn     1.352
_exptl_crystal_density_meas     ?
_exptl_crystal_density_method     'not measured'
_exptl_crystal_F_000     488
_exptl_absorpt_coefficient_mu     0.125
_exptl_absorpt_correction_type     none
_exptl_absorpt_process_details     ?
_exptl_absorpt_correction_T_min     ?
_exptl_absorpt_correction_T_max     ?
_exptl_special_details
;
;
_diffrn_ambient_temperature     298.0(10)
_diffrn_radiation_type     MoK\a
_diffrn_radiation_wavelength     0.71073
_diffrn_radiation_source     'fine-focus sealed tube'
_diffrn_radiation_monochromator     graphite
_diffrn_measurement_device_type     'Siemens P4'
_diffrn_measurement_method     '2\q/\w scans'
_diffrn_detector_area_resol_mean     ?
_diffrn_reflns_number     3079
_diffrn_reflns_av_R_equivalents     0.0200
_diffrn_reflns_av_sigmaI/netI     0.0261
_diffrn_reflns_theta_min     1.67
_diffrn_reflns_theta_max     29.00
_diffrn_reflns_theta_full     29.00
_diffrn_measured_fraction_theta_max     0.999
_diffrn_measured_fraction_theta_full     0.999
_diffrn_reflns_limit_h_min     -9
_diffrn_reflns_limit_h_max     4
_diffrn_reflns_limit_k_min     -9
_diffrn_reflns_limit_k_max     1
_diffrn_reflns_limit_l_min     -33
_diffrn_reflns_limit_l_max     1
_diffrn_standards_number     3
_diffrn_standards_interval_count     97
_diffrn_standards_interval_time     ?
_diffrn_standards_decay_%     1
_refine_special_details
;
;
_reflns_number_total     1808
_reflns_number_gt     1288
_reflns_threshold_expression     I>2\s(I)
_refine_ls_structure_factor_coef     Fsqd
_refine_ls_matrix_type     full
_refine_ls_R_factor_all     0.0617
_refine_ls_R_factor_gt     0.0414
_refine_ls_wR_factor_gt     0.1013
_refine_ls_wR_factor_ref     0.1124
_refine_ls_goodness_of_fit_ref     1.034
_refine_ls_restrained_S_all     1.034
_refine_ls_number_reflns     1808
_refine_ls_number_parameters     156
_refine_ls_number_restraints     0
_refine_ls_number_constraints     0
_refine_ls_hydrogen_treatment     mixed
_refine_ls_weighting_scheme     calc
_refine_ls_weighting_details
         'calc w=1/[\s^2^(Fo^2^)+(0.0464P)^2^+0.1579P] where P=(Fo^2^+2Fc^2^)/3'
_atom_sites_solution_hydrogens     geom
_atom_sites_solution_primary     direct
_atom_sites_solution_secondary     difmap
_refine_ls_shift/su_max     0.000
_refine_ls_shift/su_mean     0.000
_refine_diff_density_max     0.159
_refine_diff_density_min     -0.129
_refine_ls_extinction_method     'SHELXTL-Plus (Sheldrick, 2008)'
_refine_ls_extinction_coef     0.045(4)
_refine_ls_extinction_expression
                                  'Fc^*^=kFc[1+0.001xFc^2^\l^3^/sin(2\q)]^-1/4^'
_refine_ls_abs_structure_details     ?
_refine_ls_abs_structure_Flack     ?
loop_
    _atom_type_symbol
    _atom_type_description
    _atom_type_scat_dispersion_real
    _atom_type_scat_dispersion_imag
    _atom_type_scat_source
    'C' 'C' 0.0033 0.0016
                         'International Tables Vol C Tables 4.2.6.8 and 6.1.1.4'
    'H' 'H' 0.0000 0.0000
                         'International Tables Vol C Tables 4.2.6.8 and 6.1.1.4'
    'N' 'N' 0.0061 0.0033
                         'International Tables Vol C Tables 4.2.6.8 and 6.1.1.4'
    'O' 'O' 0.0106 0.0060
                         'International Tables Vol C Tables 4.2.6.8 and 6.1.1.4'
    'F' 'F' 0.0171 0.0103
                         'International Tables Vol C Tables 4.2.6.8 and 6.1.1.4'
_computing_data_collection     'XSCANS (Siemens, 1996)'
_computing_cell_refinement     'XSCANS (Siemens, 1996)'
_computing_data_reduction     'XSCANS (Siemens, 1996)'
_computing_structure_solution     'SHELXTL-Plus (Sheldrick, 2008)'
_computing_structure_refinement     'SHELXTL-Plus (Sheldrick, 2008)'
_computing_molecular_graphics     'Mercury (Macrae <i>et al.</i>,  2008)'
_computing_publication_material     'SHELXTL-Plus (Sheldrick, 2008)'
loop_
    _atom_site_type_symbol
    _atom_site_label
    _atom_site_fract_x
    _atom_site_fract_y
    _atom_site_fract_z
    _atom_site_U_iso_or_equiv
    _atom_site_adp_type
    _atom_site_calc_flag
    _atom_site_refinement_flags
    _atom_site_occupancy
    _atom_site_disorder_assembly
    _atom_site_disorder_group
    N N1 0.9254(3) 0.1712(3) 0.19995(7) 0.0480(4) Uani d . 1 . .
    H H1C 1.002(5) 0.206(4) 0.2286(11) 0.072 Uiso d . 1 . .
    H H1B 0.853(5) 0.062(5) 0.2039(11) 0.072 Uiso d . 1 . .
    H H1A 0.840(5) 0.268(5) 0.1966(11) 0.072 Uiso d . 1 . .
    C C1 1.0532(3) 0.1429(4) 0.15044(8) 0.0513(5) Uani d . 1 . .
    H H1 1.1377 0.0316 0.1571 0.062 Uiso calc R 1 . .
    C C2 1.1846(5) 0.3153(5) 0.14290(11) 0.0818(9) Uani d . 1 . .
    H H2C 1.2617 0.3000 0.1102 0.123 Uiso calc R 1 . .
    H H2B 1.2709 0.3273 0.1739 0.123 Uiso calc R 1 . .
    H H2A 1.1049 0.4283 0.1398 0.123 Uiso calc R 1 . .
    C C3 0.9260(3) 0.1001(4) 0.10055(8) 0.0502(5) Uani d . 1 . .
    C C4 0.9482(5) -0.0721(4) 0.07311(11) 0.0706(7) Uani d . 1 . .
    H H4 1.0390 -0.1616 0.0857 0.085 Uiso calc R 1 . .
    C C5 0.8359(6) -0.1118(5) 0.02695(12) 0.0893(10) Uani d . 1 . .
    H H5 0.8526 -0.2272 0.0086 0.107 Uiso calc R 1 . .
    C C6 0.7020(5) 0.0165(5) 0.00854(11) 0.0819(10) Uani d . 1 . .
    H H6 0.6265 -0.0114 -0.0223 0.098 Uiso calc R 1 . .
    C C7 0.6776(4) 0.1863(5) 0.03497(10) 0.0743(8) Uani d . 1 . .
    H H7 0.5859 0.2744 0.0221 0.089 Uiso calc R 1 . .
    C C8 0.7891(4) 0.2282(4) 0.08117(9) 0.0633(7) Uani d . 1 . .
    H H8 0.7710 0.3442 0.0992 0.076 Uiso calc R 1 . .
    C C9 0.6937(4) 0.6770(3) 0.19540(9) 0.0482(5) Uani d . 1 . .
    O O1 0.6911(4) 0.5019(3) 0.19191(10) 0.0921(7) Uani d . 1 . .
    O O2 0.8190(3) 0.7849(3) 0.21505(7) 0.0620(5) Uani d . 1 . .
    C C10 0.5086(4) 0.7725(4) 0.17224(11) 0.0613(6) Uani d . 1 . .
    F F1 0.4723(3) 0.7214(4) 0.12145(7) 0.1175(8) Uani d . 1 . .
    F F2 0.5178(3) 0.9610(2) 0.17221(11) 0.1065(8) Uani d . 1 . .
    F F3 0.3482(2) 0.7254(3) 0.20053(8) 0.0914(6) Uani d . 1 . .
loop_
    _atom_site_aniso_label
    _atom_site_aniso_U_11
    _atom_site_aniso_U_22
    _atom_site_aniso_U_33
    _atom_site_aniso_U_12
    _atom_site_aniso_U_13
    _atom_site_aniso_U_23
    N1 0.0484(10) 0.0459(9) 0.0498(9) -0.0030(9) -0.0118(9) 0.0002(9)
    C1 0.0420(10) 0.0574(13) 0.0545(11) 0.0045(11) -0.0077(10) -0.0010(10)
    C2 0.0655(16) 0.105(2) 0.0744(16) -0.029(2) -0.0104(14) 0.0154(17)
    C3 0.0429(11) 0.0622(13) 0.0455(10) 0.0012(12) -0.0017(9) 0.0003(10)
    C4 0.0760(17) 0.0669(16) 0.0689(14) 0.0113(16) -0.0136(15) -0.0104(13)
    C5 0.116(3) 0.082(2) 0.0699(15) -0.003(2) -0.0199(18) -0.0186(16)
    C6 0.085(2) 0.106(3) 0.0544(13) -0.022(2) -0.0162(15) -0.0043(16)
    C7 0.0650(16) 0.099(2) 0.0585(13) 0.0027(18) -0.0157(13) 0.0114(15)
    C8 0.0618(14) 0.0706(16) 0.0576(12) 0.0107(14) -0.0108(12) -0.0038(12)
    C9 0.0487(12) 0.0465(12) 0.0495(10) 0.0049(10) -0.0017(10) -0.0005(9)
    O1 0.0946(16) 0.0488(11) 0.1330(18) 0.0160(11) -0.0199(16) -0.0080(11)
    O2 0.0575(10) 0.0609(10) 0.0677(9) -0.0061(9) -0.0241(8) 0.0114(8)
    C10 0.0477(13) 0.0611(14) 0.0753(14) -0.0048(13) -0.0089(12) 0.0110(13)
    F1 0.1021(14) 0.173(2) 0.0768(10) -0.0089(18) -0.0389(10) 0.0115(13)
    F2 0.0614(10) 0.0583(10) 0.200(2) 0.0064(9) -0.0258(13) 0.0349(11)
    F3 0.0526(8) 0.0911(13) 0.1303(14) -0.0024(10) 0.0155(9) 0.0106(12)
_geom_special_details
;
;
loop_
    _geom_bond_atom_site_label_1
    _geom_bond_atom_site_label_2
    _geom_bond_site_symmetry_2
    _geom_bond_distance
    _geom_bond_publ_flag
    N1 C1 . 1.499(3) ?
    N1 H1C . 0.90(3) ?
    N1 H1B . 0.92(3) ?
    N1 H1A . 0.90(3) ?
    C1 C2 . 1.510(4) ?
    C1 C3 . 1.521(3) ?
    C1 H1 . 0.9800 ?
    C2 H2C . 0.9600 ?
    C2 H2B . 0.9600 ?
    C2 H2A . 0.9600 ?
    C3 C8 . 1.374(3) ?
    C3 C4 . 1.385(3) ?
    C4 C5 . 1.387(4) ?
    C4 H4 . 0.9300 ?
    C5 C6 . 1.352(5) ?
    C5 H5 . 0.9300 ?
    C6 C7 . 1.361(4) ?
    C6 H6 . 0.9300 ?
    C7 C8 . 1.388(3) ?
    C7 H7 . 0.9300 ?
    C8 H8 . 0.9300 ?
    C9 O1 . 1.227(3) ?
    C9 O2 . 1.233(3) ?
    C9 C10 . 1.530(3) ?
    C10 F1 . 1.312(3) ?
    C10 F2 . 1.319(3) ?
    C10 F3 . 1.329(3) ?
loop_
    _geom_angle_atom_site_label_1
    _geom_angle_atom_site_label_2
    _geom_angle_atom_site_label_3
    _geom_angle_site_symmetry_1
    _geom_angle_site_symmetry_3
    _geom_angle
    _geom_angle_publ_flag
    C1 N1 H1C . . 109.1(18) ?
    C1 N1 H1B . . 106.6(18) ?
    H1C N1 H1B . . 117(2) ?
    C1 N1 H1A . . 113.5(18) ?
    H1C N1 H1A . . 104(2) ?
    H1B N1 H1A . . 107(2) ?
    N1 C1 C2 . . 109.5(2) ?
    N1 C1 C3 . . 109.99(17) ?
    C2 C1 C3 . . 113.23(19) ?
    N1 C1 H1 . . 108.0 ?
    C2 C1 H1 . . 108.0 ?
    C3 C1 H1 . . 108.0 ?
    C1 C2 H2C . . 109.5 ?
    C1 C2 H2B . . 109.5 ?
    H2C C2 H2B . . 109.5 ?
    C1 C2 H2A . . 109.5 ?
    H2C C2 H2A . . 109.5 ?
    H2B C2 H2A . . 109.5 ?
    C8 C3 C4 . . 118.3(2) ?
    C8 C3 C1 . . 122.0(2) ?
    C4 C3 C1 . . 119.7(2) ?
    C3 C4 C5 . . 120.4(3) ?
    C3 C4 H4 . . 119.8 ?
    C5 C4 H4 . . 119.8 ?
    C6 C5 C4 . . 120.4(3) ?
    C6 C5 H5 . . 119.8 ?
    C4 C5 H5 . . 119.8 ?
    C5 C6 C7 . . 120.2(3) ?
    C5 C6 H6 . . 119.9 ?
    C7 C6 H6 . . 119.9 ?
    C6 C7 C8 . . 120.1(3) ?
    C6 C7 H7 . . 119.9 ?
    C8 C7 H7 . . 119.9 ?
    C3 C8 C7 . . 120.7(3) ?
    C3 C8 H8 . . 119.7 ?
    C7 C8 H8 . . 119.7 ?
    O1 C9 O2 . . 130.3(3) ?
    O1 C9 C10 . . 113.4(2) ?
    O2 C9 C10 . . 116.2(2) ?
    F1 C10 F2 . . 106.3(2) ?
    F1 C10 F3 . . 105.6(2) ?
    F2 C10 F3 . . 106.6(3) ?
    F1 C10 C9 . . 112.6(2) ?
    F2 C10 C9 . . 113.4(2) ?
    F3 C10 C9 . . 111.85(19) ?
loop_
    _geom_torsion_atom_site_label_1
    _geom_torsion_atom_site_label_2
    _geom_torsion_atom_site_label_3
    _geom_torsion_atom_site_label_4
    _geom_torsion_site_symmetry_1
    _geom_torsion_site_symmetry_2
    _geom_torsion_site_symmetry_3
    _geom_torsion_site_symmetry_4
    _geom_torsion
    _geom_torsion_publ_flag
    N1 C1 C3 C8 . . . . 61.4(3) ?
    C2 C1 C3 C8 . . . . -61.5(3) ?
    N1 C1 C3 C4 . . . . -119.1(2) ?
    C2 C1 C3 C4 . . . . 118.0(3) ?
    C8 C3 C4 C5 . . . . 0.7(4) ?
    C1 C3 C4 C5 . . . . -178.8(3) ?
    C3 C4 C5 C6 . . . . -0.7(5) ?
    C4 C5 C6 C7 . . . . 0.5(5) ?
    C5 C6 C7 C8 . . . . -0.4(5) ?
    C4 C3 C8 C7 . . . . -0.6(4) ?
    C1 C3 C8 C7 . . . . 178.9(2) ?
    C6 C7 C8 C3 . . . . 0.4(4) ?
    O1 C9 C10 F1 . . . . -54.5(3) ?
    O2 C9 C10 F1 . . . . 126.5(2) ?
    O1 C9 C10 F2 . . . . -175.2(3) ?
    O2 C9 C10 F2 . . . . 5.8(3) ?
    O1 C9 C10 F3 . . . . 64.2(3) ?
    O2 C9 C10 F3 . . . . -114.8(3) ?
loop_
    _geom_hbond_atom_site_label_D
    _geom_hbond_atom_site_label_H
    _geom_hbond_atom_site_label_A
    _geom_hbond_site_symmetry_A
    _geom_hbond_distance_DH
    _geom_hbond_distance_HA
    _geom_hbond_distance_DA
    _geom_hbond_angle_DHA
    _geom_hbond_publ_flag
    N1 H1A O1 . 0.90(3) 1.92(3) 2.812(3) 171(3) yes
    N1 H1B O2 1_545 0.92(3) 1.97(3) 2.818(3) 154(3) yes
    N1 H1C O2 3_745 0.90(3) 1.92(3) 2.816(2) 175(3) yes
    N1 H1B F2 1_545 0.92(3) 2.50(3) 3.202(3) 134(2) no
data_global
_journal_date_recd_electronic     2010-03-10
_journal_date_accepted     2010-04-13
_journal_name_full     'Acta Crystallographica, Section E'
_journal_year     2010
_journal_volume     66
_journal_issue      5
_journal_page_first     o1118
_journal_page_last     o1118
_journal_paper_category     QO
_journal_coeditor_code     PB2025
_publ_contact_author_name     'Sylvain Bernes'
_publ_contact_author_address
;
DEP Facultad de Ciencias Qu\'imicas, UANL
Guerrero y Progreso S/N
Col. Trevi\~no
64570 Monterrey, N.L.
Mexico
;
_publ_contact_author_email     sylvain_bernes@Hotmail.com
_publ_contact_author_fax     ?
_publ_contact_author_phone     (+52)(81)83294000x3460
_publ_section_title
;
(<i>R</i>)-1-Phenylethylammonium trifluoroacetate
;
loop_
    _publ_author_name
    _publ_author_footnote
    _publ_author_address
    "Hern\'andez Linares, Mar\'ia-Guadalupe" .
;
Escuela de Ingenier\'ia Qu\'imica
Universidad del Istmo
Ciudad Universitaria s/n
70760 Sto. Domingo Tehuantepec, Oax.
Mexico
;
    "Guerrero Luna, Gabriel" .
;
Escuela de Ingenier\'ia Qu\'imica
Universidad del Istmo
Ciudad Universitaria s/n
70760 Sto. Domingo Tehuantepec, Oax.
Mexico
;
    "Bern\`es, Sylvain" .
;
DEP Facultad de Ciencias Qu\'imicas, UANL
Guerrero y Progreso S/N
Col. Trevi\~no
64570 Monterrey, NL
Mexico
;
_exptl_special_details     ?
