# Supplementary material for: (R)-1-Phenyl­ethyl­ammonium trifluoro­acetate
Source: Acta Crystallogr Sect E Struct Rep Online. 2010 Apr 21;66(Pt 5):o1118. doi: 10.1107/S1600536810013565 (PMC2979250; doi:10.1107/S1600536810013565)
Supplement: Supplementary file 2 [file e-66-o1118-Isup2.hkl]

# 
# h,k,l, Fc-squared, Fo-squared, sigma(Fo-squared) and status flag 
# 
data_I
_shelx_title ' diirrs in P2(1)2(1)2(1)' 
_shelx_refln_list_code          4 
_shelx_F_calc_maximum      103.74 
_exptl_crystal_F_000       488.00 
_reflns_d_resolution_high  0.7331 
 
loop_ 
 _symmetry_equiv_pos_as_xyz 
 'x, y, z' 
 '-x+1/2, -y, z+1/2' 
 '-x, y+1/2, -z+1/2' 
 'x+1/2, -y+1/2, -z' 
 
_cell_length_a     6.7821 
_cell_length_b     6.9887 
_cell_length_c    24.3785 
_cell_angle_alpha  90.000 
_cell_angle_beta   90.000 
_cell_angle_gamma  90.000 
 
_shelx_F_squared_multiplier     1.000 
 
loop_ 
 _refln_index_h 
 _refln_index_k 
 _refln_index_l 
 _refln_F_squared_calc 
 _refln_F_squared_meas 
 _refln_F_squared_sigma 
 _refln_observed_status 
   2   0   0       12.52       11.52      0.45 o 
   4   0   0      204.25      181.80      7.47 o 
   6   0   0      296.16      308.50      7.35 o 
   8   0   0       77.11       74.21      3.22 o 
   1   1   0     1900.17     1729.96     17.15 o 
   2   1   0     2477.24     2448.73     21.18 o 
   3   1   0      591.52      608.23      7.23 o 
   4   1   0      405.80      390.69      5.69 o 
   5   1   0       38.26       41.72      1.18 o 
   6   1   0        3.76        3.45      0.60 o 
   7   1   0        6.35        5.36      0.65 o 
   8   1   0       42.78       40.95      2.27 o 
   9   1   0        0.15       -0.34      2.28 o 
   0   2   0     4968.73     4641.25     31.90 o 
   1   2   0       97.51       93.26      2.56 o 
   2   2   0      207.58      193.16      5.52 o 
   3   2   0     1865.45     1892.01     18.08 o 
   4   2   0       44.24       39.80      2.50 o 
   5   2   0      171.80      156.66      6.24 o 
   6   2   0       58.18       51.58      1.71 o 
   7   2   0       15.87       15.31      1.06 o 
   8   2   0        5.00        4.33      1.63 o 
   9   2   0        0.00        0.33      1.24 o 
   1   3   0     1488.67     1518.46     15.99 o 
   2   3   0      238.73      221.78      9.68 o 
   3   3   0        0.33        0.53      0.73 o 
   4   3   0       11.56        8.85      0.65 o 
   5   3   0       84.68       84.39      3.08 o 
   6   3   0        3.66        2.69      0.81 o 
   7   3   0        0.00        0.08      0.96 o 
   8   3   0        1.05        1.26      1.30 o 
   0   4   0     1261.62     1165.88     20.09 o 
   1   4   0      126.95      126.42      3.40 o 
   2   4   0      163.88      187.02     17.58 o 
   3   4   0      226.30      243.16      5.97 o 
   4   4   0       58.60       54.37      1.48 o 
   5   4   0      107.99      105.72      4.32 o 
   6   4   0       93.68       92.95      3.24 o 
   7   4   0        7.27        6.06      1.38 o 
   8   4   0        6.63        4.48      1.63 o 
   1   5   0       29.06       31.49      1.12 o 
   2   5   0       44.49       41.88      1.10 o 
   3   5   0        0.90        0.02      0.68 o 
   4   5   0        7.18        6.11      0.67 o 
   5   5   0        0.72        0.53      0.79 o 
   6   5   0        3.76        4.88      1.51 o 
   7   5   0        2.91        0.10      2.03 o 
   0   6   0       39.59       35.81      1.53 o 
   1   6   0        0.06        0.62      0.50 o 
   2   6   0       34.65       34.71      1.08 o 
   3   6   0       77.04       87.59      2.75 o 
   4   6   0        0.01        0.05      0.50 o 
   5   6   0        0.03        0.85      1.34 o 
   6   6   0        0.23        0.47      1.83 o 
   7   6   0        6.56        5.09      1.73 o 
   1   7   0       87.98       86.97      2.45 o 
   2   7   0        6.12        7.03      0.88 o 
   3   7   0        0.09       -0.25      0.85 o 
   4   7   0        0.49        1.04      1.30 o 
   5   7   0        0.10        0.41      1.16 o 
   6   7   0        0.44        0.63      1.59 o 
   0   8   0        0.13       -0.24      1.16 o 
   1   8   0       11.79       11.11      1.14 o 
   2   8   0        1.24        1.57      1.06 o 
   3   8   0        0.10       -0.13      0.82 o 
   4   8   0        0.05        0.06      1.38 o 
   5   8   0        0.55       -0.26      1.63 o 
   1   9   0        1.64        2.55      0.96 o 
   2   9   0        0.31        0.30      1.04 o 
   3   9   0        1.18        0.94      0.98 o 
   1   0   1      205.93      212.43      2.34 o 
   2   0   1      116.32      106.20      2.83 o 
   3   0   1      176.07      192.66      3.96 o 
   4   0   1      220.52      226.80      4.33 o 
   5   0   1      356.53      319.17      6.64 o 
   6   0   1        8.12        6.00      0.70 o 
   7   0   1      162.03      169.74      8.28 o 
   8   0   1        2.68        1.38      1.58 o 
   9   0   1        9.80        7.84      1.21 o 
   0   1   1       13.64        9.98      0.28 o 
   1   1   1      790.86      791.65      6.52 o 
   2   1   1     1788.85     1708.30      6.99 o 
   3   1   1      584.24      610.82      5.32 o 
   4   1   1      186.76      171.85      2.89 o 
   5   1   1       48.95       53.08      0.96 o 
   6   1   1       45.49       42.20      0.87 o 
   7   1   1       43.59       40.46      1.31 o 
   8   1   1       22.09       18.72      0.99 o 
   9   1   1        2.80        1.75      0.76 o 
   0   2   1      527.77      504.15      7.11 o 
   1   2   1       77.19       76.81      1.43 o 
   2   2   1      291.67      298.00      4.71 o 
   3   2   1      107.69      109.60      2.05 o 
   4   2   1       95.67       99.67      1.78 o 
   5   2   1       53.23       59.93      1.51 o 
   6   2   1       56.40       53.71      1.35 o 
   7   2   1       26.67       22.90      0.85 o 
   8   2   1       12.73       13.45      1.35 o 
   9   2   1        4.74        4.57      1.13 o 
   0   3   1        8.60        7.80      0.45 o 
   1   3   1      534.48      548.49      7.77 o 
   2   3   1      174.37      184.16      6.28 o 
   3   3   1      112.37      104.27      1.98 o 
   4   3   1       14.20       15.45      0.51 o 
   5   3   1        0.36        0.63      0.56 o 
   6   3   1       15.68       17.49      0.97 o 
   7   3   1        7.63        7.13      1.04 o 
   8   3   1        3.20        2.54      1.19 o 
   0   4   1      519.82      549.78     11.24 o 
   1   4   1     1065.30     1043.09      9.27 o 
   2   4   1      273.92      290.04      4.79 o 
   3   4   1       54.25       58.06      1.34 o 
   4   4   1        4.59        5.09      0.72 o 
   5   4   1        2.64        3.21      0.60 o 
   6   4   1        1.32        1.09      1.17 o 
   7   4   1        3.82        6.15      0.98 o 
   8   4   1        1.28        1.03      1.27 o 
   0   5   1      144.97      152.93      5.60 o 
   1   5   1       49.98       43.47      0.91 o 
   2   5   1      177.66      167.00      3.34 o 
   3   5   1       10.29       11.72      0.54 o 
   4   5   1       96.29       95.78      3.21 o 
   5   5   1       18.71       16.14      1.09 o 
   6   5   1       14.28       11.08      1.15 o 
   7   5   1        1.07        0.94      0.94 o 
   0   6   1       63.86       55.79      3.41 o 
   1   6   1       19.06       16.71      0.58 o 
   2   6   1      138.05      145.05      3.40 o 
   3   6   1       56.52       62.24      1.07 o 
   4   6   1       24.03       26.89      0.83 o 
   5   6   1       12.45       13.29      1.36 o 
   6   6   1       11.24       17.08      1.55 o 
   7   6   1        0.68        0.88      1.01 o 
   0   7   1        0.01        0.33      0.83 o 
   1   7   1       12.33       13.24      0.67 o 
   2   7   1        2.74        2.28      0.72 o 
   3   7   1        8.36        8.89      0.75 o 
   4   7   1        5.52        6.26      2.40 o 
   5   7   1        0.23        0.45      1.11 o 
   6   7   1        2.40       -0.54      1.60 o 
   0   8   1        6.63        5.72      1.02 o 
   1   8   1        1.28        0.60      0.71 o 
   2   8   1        0.63        0.44      0.58 o 
   3   8   1        0.99        2.01      0.59 o 
   4   8   1        3.04        2.81      1.07 o 
   5   8   1        1.86        2.97      1.23 o 
   0   9   1        0.03        1.09      0.78 o 
   1   9   1        0.27       -0.10      0.62 o 
   2   9   1        0.04        0.83      0.71 o 
   3   9   1        3.43        5.11      0.96 o 
   0   0   2     4008.39     4395.81     17.49 o 
   1   0   2     2297.47     2386.70     12.01 o 
   2   0   2      200.07      187.55      9.86 o 
   3   0   2       10.58       18.53      9.00 o 
   4   0   2        1.08        2.65      0.57 o 
   5   0   2       61.88       59.33      2.22 o 
   6   0   2       81.24       84.76      2.73 o 
   7   0   2        2.67        1.53      0.83 o 
   8   0   2        0.21       -0.59      1.08 o 
   9   0   2        6.13        2.63      1.55 o 
   0   1   2     2581.97     2364.59     81.83 o 
   1   1   2    10762.47    11057.18     68.60 o 
   2   1   2     2941.93     2973.77     13.43 o 
   3   1   2      239.26      244.68      4.64 o 
   4   1   2      201.45      192.53      9.73 o 
   5   1   2      109.32      103.08      2.67 o 
   6   1   2       19.72       19.50      0.95 o 
   7   1   2       10.42       10.84      0.77 o 
   8   1   2        4.83        3.32      0.97 o 
   9   1   2        1.13        0.79      1.09 o 
   0   2   2     1631.32     1566.18     17.20 o 
   1   2   2     1044.50     1015.39     15.25 o 
   2   2   2       85.28       81.26      2.11 o 
   3   2   2      338.30      337.34     14.67 o 
   4   2   2      121.10      123.58      4.32 o 
   5   2   2       17.13       16.67      1.20 o 
   6   2   2        9.00        8.71      0.96 o 
   7   2   2        6.56        8.59      0.98 o 
   8   2   2        3.91        1.04      1.42 o 
   9   2   2        1.44        1.14      1.71 o 
   0   3   2       17.32       26.00      1.28 o 
   1   3   2      402.19      394.91     11.69 o 
   2   3   2      446.23      450.79     20.55 o 
   3   3   2       21.68       22.05      1.26 o 
   4   3   2      148.07      145.39      6.16 o 
   5   3   2       34.81       29.70      1.34 o 
   6   3   2       38.27       31.82      1.45 o 
   7   3   2        2.84        1.28      1.57 o 
   8   3   2        5.02        5.62      1.57 o 
   0   4   2      594.53      586.22     14.02 o 
   1   4   2       85.12       89.65      4.29 o 
   2   4   2        4.53        6.24      0.56 o 
   3   4   2      143.65      160.53      6.11 o 
   4   4   2        5.79        8.93      0.94 o 
   5   4   2       63.33       54.84      2.08 o 
   6   4   2       31.18       33.61      1.49 o 
   7   4   2        9.34        7.73      1.73 o 
   8   4   2        0.81       -0.20      1.93 o 
   0   5   2      118.04      136.21      6.40 o 
   1   5   2       10.98       11.10      0.66 o 
   2   5   2       75.09       78.52      5.63 o 
   3   5   2      109.11      116.40      4.67 o 
   4   5   2       35.90       38.95      1.59 o 
   5   5   2       21.32       14.88      1.12 o 
   6   5   2        1.03        0.77      1.34 o 
   7   5   2        8.58       10.54      1.87 o 
   0   6   2       94.03       80.81      3.08 o 
   1   6   2       10.08       10.00      2.01 o 
   2   6   2        5.20        7.50      0.68 o 
   3   6   2       79.83       88.92      2.83 o 
   4   6   2        2.55        3.15      0.83 o 
   5   6   2        4.39        4.29      1.34 o 
   6   6   2        5.27        7.94      2.16 o 
   7   6   2        1.17        0.81      1.57 o 
   0   7   2       20.00       15.67      1.12 o 
   1   7   2       29.17       29.26      1.02 o 
   2   7   2       18.92       19.41      0.85 o 
   3   7   2        2.97        3.53      0.84 o 
   4   7   2        2.23        0.69      1.69 o 
   5   7   2        5.97        7.47      1.53 o 
   6   7   2        4.88        7.61      1.95 o 
   0   8   2        0.59        1.30      1.24 o 
   1   8   2        8.06        9.41      1.45 o 
   2   8   2        0.58        0.87      0.81 o 
   3   8   2        2.69        5.75      1.36 o 
   4   8   2        0.10        1.06      1.34 o 
   5   8   2        1.19        2.24      2.20 o 
   0   9   2        0.08        1.00      1.36 o 
   1   9   2        2.32        2.44      1.78 o 
   2   9   2        1.41        1.61      1.20 o 
   3   9   2        2.01        1.71      1.49 o 
   1   0   3      712.30      713.56     17.14 o 
   2   0   3      175.64      188.70      5.35 o 
   3   0   3      292.93      270.90      6.70 o 
   4   0   3        5.48        7.35      1.08 o 
   5   0   3        0.33       -0.22      0.63 o 
   6   0   3       70.24       72.12      2.55 o 
   7   0   3        7.59        8.75      1.02 o 
   8   0   3        1.90        1.08      1.28 o 
   9   0   3        0.05        0.04      1.67 o 
   0   1   3     1979.70     2090.10     44.50 o 
   1   1   3      645.38      677.75     10.05 o 
   2   1   3        3.53        5.37      0.26 o 
   3   1   3     1356.25     1292.51     13.37 o 
   4   1   3      170.62      166.91      5.33 o 
   5   1   3       12.13       10.54      0.69 o 
   6   1   3      245.90      247.49      4.83 o 
   7   1   3       49.43       49.46      1.15 o 
   8   1   3        6.77        6.37      1.06 o 
   9   1   3        6.51        6.23      2.39 o 
   0   2   3       58.30       44.35      1.79 o 
   1   2   3     1187.43     1214.42     14.11 o 
   2   2   3     1271.64     1226.67     14.75 o 
   3   2   3      162.53      149.73      8.82 o 
   4   2   3        9.22        9.71      0.90 o 
   5   2   3        2.17        3.22      0.77 o 
   6   2   3        0.65        2.08      0.88 o 
   7   2   3        5.91        3.62      1.26 o 
   8   2   3        9.55       15.37      1.83 o 
   9   2   3        5.71        6.65      1.67 o 
   0   3   3     1598.67     1569.46     22.46 o 
   1   3   3     1071.47     1071.54     18.79 o 
   2   3   3       20.22       25.48      0.88 o 
   3   3   3      219.52      214.16     13.20 o 
   4   3   3       68.30       74.66      2.75 o 
   5   3   3        8.79        9.73      1.06 o 
   6   3   3       24.55       24.81      1.36 o 
   7   3   3       14.69       13.45      1.69 o 
   8   3   3        0.78        0.41      1.14 o 
   0   4   3       18.61       24.16      1.08 o 
   1   4   3       31.05       32.98      1.12 o 
   2   4   3       79.24       83.30      4.60 o 
   3   4   3       18.40       13.13      0.73 o 
   4   4   3       51.17       47.90      2.20 o 
   5   4   3       14.34       16.57      1.14 o 
   6   4   3        4.71        4.62      0.83 o 
   7   4   3        2.28        2.48      1.55 o 
   8   4   3        1.60        6.86      2.18 o 
   0   5   3      669.55      702.09     13.74 o 
   1   5   3       42.41       47.63      1.34 o 
   2   5   3      297.84      295.18      5.93 o 
   3   5   3      278.11      294.33     12.84 o 
   4   5   3       17.74       19.34      1.63 o 
   5   5   3        9.06        7.31      1.04 o 
   6   5   3       10.57        8.02      1.67 o 
   7   5   3        1.97        2.01      1.26 o 
   0   6   3        3.33        1.81      0.73 o 
   1   6   3       36.67       39.45      1.32 o 
   2   6   3       37.29       34.61      1.45 o 
   3   6   3        4.32        6.94      0.70 o 
   4   6   3       21.71       25.10      1.28 o 
   5   6   3       16.42       21.59      2.18 o 
   6   6   3        4.91        4.35      1.53 o 
   7   6   3        3.74        2.77      1.49 o 
   0   7   3       12.27       12.86      1.10 o 
   1   7   3       19.05       15.56      1.73 o 
   2   7   3        9.03        8.84      1.54 o 
   3   7   3       18.25       18.70      1.83 o 
   4   7   3        7.52        6.76      1.65 o 
   5   7   3        5.59        4.80      1.89 o 
   6   7   3        2.42        2.10      1.67 o 
   0   8   3        9.20        9.54      1.77 o 
   1   8   3        4.34        7.07      1.88 o 
   2   8   3        4.43        5.63      0.98 o 
   3   8   3        2.22        2.03      1.64 o 
   4   8   3        1.36        4.29      1.32 o 
   0   9   3        0.19       -0.10      1.42 o 
   1   9   3        0.50       -0.59      0.94 o 
   2   9   3        1.73        0.97      1.46 o 
   0   0   4      676.22      620.31      8.21 o 
   1   0   4      242.10      235.33      4.22 o 
   2   0   4     4653.01     4557.31     33.88 o 
   3   0   4       53.50       64.82      1.71 o 
   4   0   4      487.68      485.52     12.12 o 
   5   0   4       28.77       28.09      1.30 o 
   6   0   4       30.56       26.67      1.40 o 
   7   0   4        0.85        1.81      0.77 o 
   8   0   4        0.42        0.53      1.75 o 
   9   0   4        1.32        2.40      1.47 o 
   0   1   4     1007.47     1101.58      9.02 o 
   1   1   4     5353.51     5248.58     42.31 o 
   2   1   4     2071.38     2124.60     21.12 o 
   3   1   4      113.62      109.13      2.14 o 
   4   1   4      412.53      390.40      7.85 o 
   5   1   4       27.88       27.74      1.13 o 
   6   1   4        5.20        6.54      0.71 o 
   7   1   4        7.68        9.44      1.56 o 
   8   1   4        6.99        7.06      1.06 o 
   9   1   4        1.62        2.07      1.29 o 
   0   2   4      160.58      158.64      5.91 o 
   1   2   4     1021.68     1005.64     11.56 o 
   2   2   4      191.23      203.08      5.89 o 
   3   2   4      127.02      138.19      3.51 o 
   4   2   4      162.68      155.23      7.26 o 
   5   2   4       40.40       44.31      1.55 o 
   6   2   4        7.45        8.12      0.98 o 
   7   2   4        6.13        6.84      1.44 o 
   8   2   4        2.71        1.91      1.47 o 
   0   3   4        1.08        0.47      0.47 o 
   1   3   4       44.12       54.73      2.46 o 
   2   3   4       40.22       52.73      3.64 o 
   3   3   4       97.50       88.45      5.16 o 
   4   3   4       48.82       57.71      2.48 o 
   5   3   4       25.98       23.84      1.26 o 
   6   3   4       31.46       29.60      1.47 o 
   7   3   4        5.35        2.97      1.53 o 
   8   3   4        2.02        1.89      1.34 o 
   0   4   4       71.82       78.62      3.12 o 
   1   4   4      111.81      110.62      2.90 o 
   2   4   4       11.47       13.46      2.42 o 
   3   4   4       56.79       52.56      1.35 o 
   4   4   4       28.58       23.27      1.28 o 
   5   4   4       14.56       14.43      1.12 o 
   6   4   4       22.25       18.87      1.16 o 
   7   4   4        5.26        6.23      1.71 o 
   8   4   4        3.51        3.01      1.38 o 
   0   5   4        0.04        1.65      0.75 o 
   1   5   4       28.60       25.88      1.06 o 
   2   5   4      377.65      397.17     12.19 o 
   3   5   4      106.94      107.93      5.05 o 
   4   5   4        1.44        1.99      0.88 o 
   5   5   4        4.07        4.95      0.94 o 
   6   5   4       12.02       16.16      1.95 o 
   7   5   4       16.33       20.31      2.75 o 
   0   6   4       23.58       26.16      1.32 o 
   1   6   4      119.48      120.04      3.45 o 
   2   6   4        7.28        7.39      0.68 o 
   3   6   4       11.25       11.82      0.77 o 
   4   6   4       35.60       28.50      1.38 o 
   5   6   4       10.31       13.84      1.69 o 
   6   6   4        0.89        2.44      1.44 o 
   7   6   4        1.94        4.44      1.69 o 
   0   7   4        0.31        1.00      0.77 o 
   1   7   4       38.62       36.89      1.10 o 
   2   7   4       14.87       13.61      0.75 o 
   3   7   4        2.79        4.44      0.94 o 
   4   7   4        0.39       -0.90      1.34 o 
   5   7   4       11.25       12.31      1.95 o 
   6   7   4        7.00        8.22      2.01 o 
   0   8   4        0.20        0.67      1.08 o 
   1   8   4        1.03       -0.25      0.92 o 
   2   8   4        1.45        3.14      0.95 o 
   3   8   4        2.12        1.92      1.08 o 
   4   8   4        0.81        2.56      1.32 o 
   0   9   4        3.54        5.70      1.61 o 
   1   9   4        0.71        0.37      1.01 o 
   2   9   4        0.05        0.59      0.82 o 
   1   0   5     2053.35     1956.02     13.13 o 
   2   0   5        1.85        2.71      0.71 o 
   3   0   5      611.55      565.46      9.89 o 
   4   0   5       18.01       19.91      1.14 o 
   5   0   5      143.04      148.20      6.16 o 
   6   0   5      212.37      234.65      6.51 o 
   7   0   5        5.86        7.61      0.94 o 
   8   0   5        7.85        7.04      1.42 o 
   9   0   5        7.21        6.43      1.95 o 
   0   1   5     3194.66     3428.20     17.58 o 
   1   1   5      868.36      895.31     14.52 o 
   2   1   5     2719.93     2635.54     26.24 o 
   3   1   5      979.85      957.30     12.02 o 
   4   1   5      271.08      263.56      6.40 o 
   5   1   5        0.27        1.04      0.60 o 
   6   1   5      128.15      130.93      3.42 o 
   7   1   5        6.98        6.46      1.15 o 
   8   1   5        3.35        3.01      0.95 o 
   9   1   5        0.40        0.17      0.95 o 
   0   2   5       77.26       88.05      3.30 o 
   1   2   5        7.76        8.43      0.49 o 
   2   2   5     1763.90     1777.38     68.55 o 
   3   2   5        0.56        1.49      0.39 o 
   4   2   5       81.18       72.34      2.73 o 
   5   2   5       21.97       22.13      1.22 o 
   6   2   5       20.32       20.17      1.20 o 
   7   2   5        0.75        1.42      1.59 o 
   8   2   5        7.56        8.32      1.69 o 
   0   3   5      296.68      255.77      9.30 o 
   1   3   5      358.12      360.31     18.99 o 
   2   3   5      495.92      515.70     12.04 o 
   3   3   5       70.96       79.60      5.59 o 
   4   3   5       28.95       30.01      1.34 o 
   5   3   5        6.99        8.14      0.96 o 
   6   3   5       43.84       46.20      1.67 o 
   7   3   5        1.96        1.75      1.34 o 
   8   3   5        0.82        1.93      1.32 o 
   0   4   5        0.21        1.87      0.69 o 
   1   4   5      243.07      241.29     11.11 o 
   2   4   5       79.55       84.01      2.18 o 
   3   4   5       96.23       96.91      6.40 o 
   4   4   5        5.90        1.89      0.79 o 
   5   4   5       39.85       46.83      1.65 o 
   6   4   5       15.22       14.96      1.06 o 
   7   4   5        0.33       -1.44      1.44 o 
   8   4   5        0.70        0.12      1.83 o 
   0   5   5      165.11      205.31      7.69 o 
   1   5   5       68.79       65.29      2.64 o 
   2   5   5       23.30       23.08      1.47 o 
   3   5   5      136.02      124.05      3.68 o 
   4   5   5        6.97        7.51      1.02 o 
   5   5   5        3.27        1.42      0.81 o 
   6   5   5        1.15        2.18      1.28 o 
   7   5   5        9.64        8.06      1.61 o 
   0   6   5       69.78       70.25      2.65 o 
   1   6   5       48.04       44.68      1.17 o 
   2   6   5       23.73       22.40      0.91 o 
   3   6   5        3.46        3.17      0.69 o 
   4   6   5      117.63      132.47      3.83 o 
   5   6   5        8.39        9.24      1.69 o 
   6   6   5        1.19        1.55      1.47 o 
   7   6   5        0.52        0.08      2.01 o 
   0   7   5       11.85       10.58      1.04 o 
   1   7   5       13.65       13.60      0.91 o 
   2   7   5        3.63        4.55      0.56 o 
   3   7   5        4.34        3.79      0.88 o 
   4   7   5       11.85       10.09      1.69 o 
   5   7   5        0.26        1.10      1.36 o 
   6   7   5        2.66        1.16      1.53 o 
   0   8   5        0.00        0.55      1.34 o 
   1   8   5       27.88       29.12      1.48 o 
   2   8   5        1.95        2.96      1.01 o 
   3   8   5        4.25        4.00      1.12 o 
   4   8   5        1.31        0.51      1.63 o 
   0   9   5        0.12        1.02      1.53 o 
   1   9   5        1.64        0.64      1.15 o 
   2   9   5        1.82        1.63      1.02 o 
   0   0   6     6761.66     6508.24     35.65 o 
   1   0   6     8652.33     8739.95     71.27 o 
   2   0   6        5.60        8.90      1.22 o 
   3   0   6        0.43       -0.18      0.32 o 
   4   0   6       38.07       37.98      1.75 o 
   5   0   6       21.12       20.56      1.26 o 
   6   0   6      132.04      142.75      5.40 o 
   7   0   6       92.31      107.74      3.28 o 
   8   0   6        0.13       -0.51      0.98 o 
   9   0   6       11.57        7.77      2.04 o 
   0   1   6      270.65      260.47      8.07 o 
   1   1   6      560.68      584.02      6.81 o 
   2   1   6      470.53      505.21      7.52 o 
   3   1   6       54.65       54.37      1.03 o 
   4   1   6       46.73       48.87      1.45 o 
   5   1   6       95.47       96.96      2.20 o 
   6   1   6        9.76        7.29      0.74 o 
   7   1   6        3.77        4.03      0.60 o 
   8   1   6        0.92        1.78      0.94 o 
   9   1   6        3.15        4.01      1.03 o 
   0   2   6      340.26      340.91      9.50 o 
   1   2   6      437.42      427.73      7.74 o 
   2   2   6      513.75      559.95     39.06 o 
   3   2   6      660.39      606.12     10.20 o 
   4   2   6      317.05      317.49      9.64 o 
   5   2   6       44.88       49.46      1.95 o 
   6   2   6       15.91       14.49      1.12 o 
   7   2   6        9.33        8.57      1.42 o 
   8   2   6        0.45        0.04      1.83 o 
   0   3   6      801.25      755.54     16.33 o 
   1   3   6       50.91       50.59      1.47 o 
   2   3   6       56.56       69.91      2.65 o 
   3   3   6       21.68       20.36      0.76 o 
   4   3   6       10.40       12.72      1.14 o 
   5   3   6       67.06       61.47      2.12 o 
   6   3   6        2.95        0.98      0.88 o 
   7   3   6        1.14        4.48      1.89 o 
   8   3   6        1.84        0.65      1.20 o 
   0   4   6      181.35      182.58      7.88 o 
   1   4   6       41.88       48.49      1.79 o 
   2   4   6       28.89       31.49      0.96 o 
   3   4   6       29.55       25.65      0.89 o 
   4   4   6      239.03      229.34      7.15 o 
   5   4   6       24.18       23.86      1.32 o 
   6   4   6        6.23        6.37      1.51 o 
   7   4   6        1.07        1.04      1.44 o 
   8   4   6        1.49        1.22      2.12 o 
   0   5   6       38.76       35.71      1.40 o 
   1   5   6        7.29        4.07      1.92 o 
   2   5   6       64.00       66.27      2.87 o 
   3   5   6       72.11       63.57      1.62 o 
   4   5   6       53.44       55.47      2.04 o 
   5   5   6       12.93       15.39      1.12 o 
   6   5   6        4.33        4.19      1.36 o 
   7   5   6        4.50        6.35      1.89 o 
   0   6   6      134.05      135.69      5.24 o 
   1   6   6      132.19      127.20      3.73 o 
   2   6   6        6.17        6.06      0.93 o 
   3   6   6       42.66       42.77      1.17 o 
   4   6   6        5.10        4.09      0.85 o 
   5   6   6        0.76        2.36      1.18 o 
   6   6   6       12.34       10.03      1.77 o 
   0   7   6       18.76       18.38      1.22 o 
   1   7   6       15.10       18.86      0.93 o 
   2   7   6       12.16       13.35      0.72 o 
   3   7   6        0.52        0.56      0.92 o 
   4   7   6        1.60        2.01      1.20 o 
   5   7   6        0.52       -1.14      1.55 o 
   6   7   6        3.44        3.81      1.65 o 
   0   8   6        0.79        1.42      1.24 o 
   1   8   6        5.36        6.64      1.07 o 
   2   8   6        4.31        5.22      1.18 o 
   3   8   6        0.98        0.50      1.45 o 
   4   8   6        3.15        1.36      1.83 o 
   0   9   6        0.47        2.36      1.32 o 
   1   9   6        0.75        0.98      1.18 o 
   2   9   6        1.51        1.96      1.14 o 
   1   0   7     1050.27     1063.72     12.06 o 
   2   0   7     3780.00     3824.21     24.03 o 
   3   0   7      289.98      263.37      6.84 o 
   4   0   7        9.26        6.39      0.73 o 
   5   0   7      281.07      284.51      8.44 o 
   6   0   7       76.15       81.23      2.53 o 
   7   0   7        0.00        1.04      0.71 o 
   8   0   7        1.46        0.77      1.22 o 
   9   0   7        1.08        1.42      1.67 o 
   0   1   7      675.95      749.04      8.99 o 
   1   1   7      988.71      962.80     17.50 o 
   2   1   7      826.58      827.59      9.81 o 
   3   1   7      205.96      198.61      4.27 o 
   4   1   7      226.69      232.36      5.86 o 
   5   1   7      118.59      125.92      3.87 o 
   6   1   7       74.02       78.58      1.77 o 
   7   1   7        7.48        6.78      0.98 o 
   8   1   7        8.61        8.23      1.25 o 
   0   2   7       14.27       16.12      0.75 o 
   1   2   7      272.25      258.89      6.46 o 
   2   2   7      808.01      816.58     26.58 o 
   3   2   7      444.62      454.18     17.62 o 
   4   2   7      343.92      348.90      9.54 o 
   5   2   7       94.15       87.96      3.32 o 
   6   2   7        0.48       -0.85      0.85 o 
   7   2   7        2.39        2.06      1.22 o 
   8   2   7        4.87        6.33      1.47 o 
   0   3   7        6.10        3.97      0.61 o 
   1   3   7      177.39      172.71      5.54 o 
   2   3   7      200.68      206.19      5.88 o 
   3   3   7      169.47      162.45      6.61 o 
   4   3   7      109.51      109.37      3.67 o 
   5   3   7        4.62        4.80      0.85 o 
   6   3   7       17.12       19.97      1.24 o 
   7   3   7        0.61        1.91      1.06 o 
   8   3   7        0.06        0.57      1.16 o 
   0   4   7      419.03      428.83     11.91 o 
   1   4   7      144.23      135.94      4.65 o 
   2   4   7       17.52       14.70      0.80 o 
   3   4   7       50.91       53.26      1.37 o 
   4   4   7      159.32      172.18      5.67 o 
   5   4   7      103.65      113.86      3.93 o 
   6   4   7        0.60       -1.38      1.38 o 
   7   4   7        2.86        5.39      1.59 o 
   8   4   7        6.13        9.77      1.75 o 
   0   5   7        0.99        0.55      0.79 o 
   1   5   7       45.33       47.63      1.35 o 
   2   5   7        6.07        3.77      0.61 o 
   3   5   7      184.60      170.41      4.13 o 
   4   5   7       28.33       27.79      1.42 o 
   5   5   7       42.67       50.94      1.69 o 
   6   5   7        1.63        1.69      1.34 o 
   7   5   7        2.41        0.26      1.36 o 
   0   6   7        0.12        1.10      0.77 o 
   1   6   7       25.43       24.41      2.53 o 
   2   6   7       72.45       74.33      1.72 o 
   3   6   7       38.20       35.86      1.08 o 
   4   6   7       39.73       45.42      2.24 o 
   5   6   7       14.14       13.57      1.87 o 
   6   6   7        2.98        1.49      1.99 o 
   0   7   7        2.75        3.52      0.79 o 
   1   7   7       23.46       16.59      2.09 o 
   2   7   7       19.15       18.59      2.62 o 
   3   7   7        8.84        9.17      1.79 o 
   4   7   7        5.60        6.19      1.44 o 
   5   7   7        2.11        1.47      1.75 o 
   0   8   7        8.37        3.76      1.36 o 
   1   8   7        4.26        3.88      1.19 o 
   2   8   7        0.87        0.36      0.80 o 
   3   8   7        3.51        1.82      0.96 o 
   4   8   7        0.73       -1.10      1.51 o 
   0   9   7        0.07       -0.26      1.06 o 
   1   9   7        0.82        0.19      1.01 o 
   2   9   7        1.49        3.35      1.74 o 
   0   0   8     3003.29     2865.71     25.75 o 
   1   0   8      850.39      882.28     10.44 o 
   2   0   8       49.43       56.09      1.86 o 
   3   0   8       61.45       74.75      3.05 o 
   4   0   8        3.84        6.35      0.75 o 
   5   0   8      106.40      105.61      3.44 o 
   6   0   8       62.68       71.32      3.63 o 
   7   0   8        1.27        3.38      1.32 o 
   8   0   8        0.05        0.65      1.34 o 
   0   1   8      265.55      227.99      5.46 o 
   1   1   8      681.70      726.78     11.52 o 
   2   1   8      160.51      169.11      3.84 o 
   3   1   8      507.76      510.22      9.58 o 
   4   1   8       55.37       59.77      1.61 o 
   5   1   8       47.03       49.71      1.30 o 
   6   1   8      130.86      145.64      3.36 o 
   7   1   8        1.52        0.89      0.96 o 
   8   1   8        7.21        8.03      1.29 o 
   0   2   8        4.85        3.09      0.47 o 
   1   2   8      245.75      227.15      6.25 o 
   2   2   8      757.65      755.92     11.39 o 
   3   2   8      136.10      148.92      8.60 o 
   4   2   8      198.25      180.17      6.92 o 
   5   2   8       20.47       18.64      1.18 o 
   6   2   8        2.20        2.69      0.77 o 
   7   2   8        5.99        4.70      1.67 o 
   8   2   8        1.24        2.06      1.16 o 
   0   3   8       63.01       70.26      2.79 o 
   1   3   8      216.30      216.35     15.12 o 
   2   3   8        5.75        6.77      1.13 o 
   3   3   8       28.24       32.45      1.13 o 
   4   3   8       63.53       73.61      2.67 o 
   5   3   8        0.33        0.79      1.20 o 
   6   3   8       25.52       26.14      1.34 o 
   7   3   8        2.48       -0.83      1.47 o 
   8   3   8        3.24        6.25      1.65 o 
   0   4   8      258.52      279.32      9.38 o 
   1   4   8       25.64       25.81      0.86 o 
   2   4   8        3.80        2.37      0.85 o 
   3   4   8      233.71      231.31      5.44 o 
   4   4   8       66.28       64.05      2.02 o 
   5   4   8       45.21       47.46      1.69 o 
   6   4   8       17.64       25.79      2.30 o 
   7   4   8        7.27        8.43      1.65 o 
   8   4   8        0.38        1.00      1.40 o 
   0   5   8        0.11        1.14      0.92 o 
   1   5   8       56.09       55.53      1.35 o 
   2   5   8       65.19       64.48      3.33 o 
   3   5   8       52.87       51.22      1.29 o 
   4   5   8        2.65        1.16      0.79 o 
   5   5   8        3.38        1.61      1.22 o 
   6   5   8        0.50       -1.30      1.30 o 
   7   5   8        1.28        1.59      2.20 o 
   0   6   8       25.35       22.68      1.30 o 
   1   6   8       18.44       18.93      0.89 o 
   2   6   8       17.77       19.73      0.91 o 
   3   6   8       21.32       20.93      0.92 o 
   4   6   8        3.48        5.54      1.32 o 
   5   6   8        2.22        4.78      2.03 o 
   6   6   8        9.94        8.24      1.89 o 
   0   7   8       18.88       21.37      1.28 o 
   1   7   8       16.81       16.26      3.02 o 
   2   7   8       19.75       16.89      1.22 o 
   3   7   8        2.29        1.72      1.25 o 
   4   7   8        0.10        0.41      1.14 o 
   5   7   8        2.16        2.87      1.59 o 
   0   8   8        1.13       -0.55      1.34 o 
   1   8   8        4.21        6.22      1.90 o 
   2   8   8        2.46        2.66      0.97 o 
   3   8   8        0.29        0.00      0.83 o 
   4   8   8        0.08       -0.57      1.47 o 
   0   9   8        0.68        1.12      1.34 o 
   1   9   8        1.94       -0.22      1.07 o 
   2   9   8        0.30        1.16      1.08 o 
   1   0   9       48.91       58.02      1.57 o 
   2   0   9     1395.26     1424.80     44.27 o 
   3   0   9      382.06      372.59     14.07 o 
   4   0   9       49.00       54.11      1.91 o 
   5   0   9       96.94       90.76      3.06 o 
   6   0   9       22.65       24.08      1.30 o 
   7   0   9       37.66       39.09      2.26 o 
   8   0   9        5.79        7.33      1.49 o 
   0   1   9      516.66      555.52      8.78 o 
   1   1   9      803.36      796.31      7.69 o 
   2   1   9      663.88      613.11     11.36 o 
   3   1   9      133.27      140.29      2.46 o 
   4   1   9       38.02       34.83      0.96 o 
   5   1   9        1.27        1.12      0.54 o 
   6   1   9       79.95       76.92      2.09 o 
   7   1   9        3.33        3.17      1.58 o 
   8   1   9        4.93        3.78      2.01 o 
   0   2   9      343.50      311.03     10.42 o 
   1   2   9      101.60      101.04      2.92 o 
   2   2   9      492.47      493.69      9.18 o 
   3   2   9      170.40      190.47      5.40 o 
   4   2   9       84.44       91.14      3.14 o 
   5   2   9       71.04       68.85      1.91 o 
   6   2   9        5.08        7.71      0.94 o 
   7   2   9        2.14        3.15      1.32 o 
   8   2   9        2.57        2.24      1.22 o 
   0   3   9      874.26      897.20     17.17 o 
   1   3   9       89.24       91.27      2.41 o 
   2   3   9       16.84       20.95      0.75 o 
   3   3   9      141.41      144.59      4.59 o 
   4   3   9      104.08      102.08      3.63 o 
   5   3   9       11.73       11.72      1.08 o 
   6   3   9       20.85       23.88      1.28 o 
   7   3   9        0.85        0.24      1.32 o 
   8   3   9        5.52        5.33      1.67 o 
   0   4   9      157.28      163.11      6.88 o 
   1   4   9      114.70      123.72      3.47 o 
   2   4   9        9.17       10.12      0.67 o 
   3   4   9        7.78        9.51      0.71 o 
   4   4   9       10.73        8.49      1.00 o 
   5   4   9        1.74        0.28      0.73 o 
   6   4   9        0.02        0.12      1.20 o 
   7   4   9        7.06        6.80      1.75 o 
   8   4   9        3.30        2.22      1.75 o 
   0   5   9       47.33       48.10      2.16 o 
   1   5   9       40.16       40.58      1.12 o 
   2   5   9      101.39      100.24      3.39 o 
   3   5   9       57.00       58.52      1.98 o 
   4   5   9       82.74       74.35      2.16 o 
   5   5   9       27.83       24.75      2.22 o 
   6   5   9        5.53        1.79      1.95 o 
   7   5   9        2.29        3.19      1.85 o 
   0   6   9        0.16        1.02      0.69 o 
   1   6   9       29.59       26.23      1.00 o 
   2   6   9       12.04       14.33      0.83 o 
   3   6   9        5.71        6.49      0.68 o 
   4   6   9        1.55        5.92      1.30 o 
   5   6   9       12.67       13.07      1.99 o 
   6   6   9        3.51        1.51      1.61 o 
   0   7   9        2.19        0.55      0.79 o 
   1   7   9       25.14       20.35      2.28 o 
   2   7   9        2.00        1.04      0.95 o 
   3   7   9        9.67        7.42      1.15 o 
   4   7   9        0.53       -0.47      1.16 o 
   5   7   9        5.70        5.13      1.81 o 
   0   8   9        0.08       -0.47      1.12 o 
   1   8   9        9.42        7.10      1.48 o 
   2   8   9        0.04       -0.56      0.70 o 
   3   8   9        0.87        0.67      2.40 o 
   4   8   9        1.19       -0.81      1.49 o 
   0   9   9        0.21       -0.65      1.18 o 
   1   9   9        0.90        0.28      1.31 o 
   0   0  10     4668.17     4636.54     37.52 o 
   1   0  10       15.62       19.58      0.66 o 
   2   0  10      378.54      404.00      8.50 o 
   3   0  10      133.34      126.58      3.06 o 
   4   0  10       43.88       42.40      1.81 o 
   5   0  10      199.72      201.98      6.96 o 
   6   0  10        0.38        0.24      0.92 o 
   7   0  10        1.03        2.79      1.47 o 
   8   0  10        2.95        4.48      1.57 o 
   0   1  10        9.45        8.91      0.49 o 
   1   1  10       12.61       11.96      0.36 o 
   2   1  10     1211.37     1246.49     11.70 o 
   3   1  10      569.25      577.78      9.13 o 
   4   1  10      146.38      149.38      4.48 o 
   5   1  10      180.36      186.45      4.44 o 
   6   1  10       72.37       71.29      2.26 o 
   7   1  10        2.96        3.38      0.93 o 
   8   1  10       13.70       14.73      1.82 o 
   0   2  10      132.12      118.69      4.31 o 
   1   2  10       10.99       11.09      1.07 o 
   2   2  10       44.98       42.41      2.18 o 
   3   2  10        0.19        0.01      0.39 o 
   4   2  10      100.56       92.12      3.18 o 
   5   2  10       44.31       45.12      1.71 o 
   6   2  10        4.00        3.03      0.81 o 
   7   2  10        5.87        7.31      1.49 o 
   8   2  10        0.20        1.97      1.28 o 
   0   3  10       40.56       46.84      1.79 o 
   1   3  10        4.19        4.20      0.46 o 
   2   3  10      130.29      128.05      3.24 o 
   3   3  10      265.71      256.71     10.41 o 
   4   3  10       12.67       11.23      1.04 o 
   5   3  10       44.80       44.71      1.63 o 
   6   3  10        4.67        5.11      1.00 o 
   7   3  10        3.77        1.95      1.36 o 
   8   3  10        3.43        3.48      1.71 o 
   0   4  10      251.59      268.07      8.50 o 
   1   4  10       41.53       41.58      1.13 o 
   2   4  10       89.55       88.05      2.53 o 
   3   4  10        6.91        7.21      0.67 o 
   4   4  10        3.93        2.32      1.00 o 
   5   4  10        5.66        6.82      0.92 o 
   6   4  10       24.63       24.00      1.95 o 
   7   4  10        0.88       -1.67      1.79 o 
   0   5  10        1.16        1.16      0.92 o 
   1   5  10       17.44       22.25      0.89 o 
   2   5  10      188.59      191.99      4.53 o 
   3   5  10        2.28        2.35      0.58 o 
   4   5  10        4.53        4.92      0.98 o 
   5   5  10       12.06       13.13      2.12 o 
   6   5  10        7.20        8.87      1.83 o 
   7   5  10        2.33        5.03      1.65 o 
   0   6  10       14.49       11.68      1.12 o 
   1   6  10        1.83        1.21      0.54 o 
   2   6  10        2.34        2.53      0.58 o 
   3   6  10       10.96       12.14      0.73 o 
   4   6  10        9.38       10.77      1.47 o 
   5   6  10        1.16        5.33      2.06 o 
   6   6  10        1.73        1.61      1.57 o 
   0   7  10       13.34        8.02      1.71 o 
   1   7  10        9.15        7.37      2.39 o 
   2   7  10        9.78        8.06      1.08 o 
   3   7  10        3.91        2.38      1.70 o 
   4   7  10        6.05        5.07      1.49 o 
   5   7  10       10.18       12.45      1.87 o 
   0   8  10        0.01       -0.06      1.44 o 
   1   8  10        0.35       -0.82      0.82 o 
   2   8  10        1.04        1.48      0.91 o 
   3   8  10        0.47        0.58      1.08 o 
   4   8  10        3.58        5.39      1.79 o 
   0   9  10        0.52        0.24      1.42 o 
   1   9  10        1.84        2.56      1.06 o 
   1   0  11      196.76      196.30      6.11 o 
   2   0  11       36.66       43.57      1.12 o 
   3   0  11      105.31      114.37      2.81 o 
   4   0  11       54.63       51.75      2.02 o 
   5   0  11      127.52      135.82      5.26 o 
   6   0  11        2.70        2.26      0.81 o 
   7   0  11        0.00       -1.26      1.26 o 
   8   0  11        0.09       -1.30      1.30 o 
   0   1  11        3.34        2.01      0.36 o 
   1   1  11       41.11       39.49      0.87 o 
   2   1  11      235.37      272.40      4.97 o 
   3   1  11      710.25      715.19     11.71 o 
   4   1  11       13.82       13.96      2.15 o 
   5   1  11       68.08       67.29      2.55 o 
   6   1  11       42.69       44.42      1.51 o 
   7   1  11        6.46        5.95      1.02 o 
   8   1  11        0.77       -0.45      1.12 o 
   0   2  11      619.15      610.22     15.22 o 
   1   2  11      114.27      122.10      3.32 o 
   2   2  11      146.00      155.37      5.24 o 
   3   2  11       19.85       18.75      0.83 o 
   4   2  11       95.82      101.22      3.48 o 
   5   2  11       50.27       55.32      1.91 o 
   6   2  11        4.32        6.41      0.88 o 
   7   2  11        0.62        3.17      1.28 o 
   8   2  11        1.98        4.17      1.65 o 
   0   3  11        7.15        3.20      0.71 o 
   1   3  11       37.02       45.19      1.11 o 
   2   3  11       34.87       37.72      1.05 o 
   3   3  11       18.33       16.63      0.78 o 
   4   3  11       40.17       35.35      1.47 o 
   5   3  11       30.48       31.37      1.47 o 
   6   3  11        9.92        7.41      1.49 o 
   7   3  11        2.66        0.06      1.32 o 
   8   3  11        0.97       -1.02      1.63 o 
   0   4  11       16.49       21.92      1.16 o 
   1   4  11       16.87       16.96      0.75 o 
   2   4  11       79.10       78.04      1.94 o 
   3   4  11       45.15       49.60      1.29 o 
   4   4  11       30.86       33.89      1.42 o 
   5   4  11       10.08        7.20      0.96 o 
   6   4  11        8.83        9.67      1.63 o 
   7   4  11        0.72       -0.33      1.44 o 
   0   5  11        1.42        1.26      0.71 o 
   1   5  11       15.55       15.16      1.47 o 
   2   5  11       31.13       31.78      1.06 o 
   3   5  11       49.48       50.23      1.26 o 
   4   5  11        7.26        4.97      0.90 o 
   5   5  11        4.38        1.99      1.91 o 
   6   5  11        0.69       -1.28      1.28 o 
   7   5  11        0.58       -0.18      2.06 o 
   0   6  11       40.86       36.83      1.59 o 
   1   6  11        4.77        2.25      0.66 o 
   2   6  11       19.87       19.33      1.06 o 
   3   6  11       18.74       17.76      0.84 o 
   4   6  11        6.14        5.17      1.28 o 
   5   6  11       14.73       14.73      1.69 o 
   6   6  11        2.44        2.24      1.55 o 
   0   7  11       16.09       12.72      1.57 o 
   1   7  11        1.57        1.63      2.16 o 
   2   7  11        5.74        6.24      2.78 o 
   3   7  11        2.90        3.09      0.93 o 
   4   7  11        2.31        3.62      1.47 o 
   5   7  11        1.32        1.83      1.69 o 
   0   8  11        2.54        3.36      1.22 o 
   1   8  11        0.72        0.44      0.92 o 
   2   8  11        3.87        3.12      1.32 o 
   3   8  11        0.32        1.04      0.93 o 
   0   0  12      648.06      663.14     15.00 o 
   1   0  12     1202.44     1246.05     14.77 o 
   2   0  12      158.74      159.39      4.12 o 
   3   0  12       67.85       79.75      2.01 o 
   4   0  12      282.76      281.81      8.26 o 
   5   0  12       23.07       20.99      1.30 o 
   6   0  12       22.50       21.94      1.24 o 
   7   0  12        6.99        8.81      1.55 o 
   8   0  12        6.65        6.45      1.59 o 
   0   1  12        0.77        0.36      0.80 o 
   1   1  12      128.07      119.99      2.53 o 
   2   1  12      403.45      417.74      9.87 o 
   3   1  12       15.54       16.58      0.53 o 
   4   1  12      155.52      169.26      5.79 o 
   5   1  12       19.68       18.13      0.88 o 
   6   1  12        6.64        6.89      0.73 o 
   7   1  12        0.64        0.70      0.91 o 
   8   1  12        6.67        4.27      1.14 o 
   0   2  12     1428.85     1459.66     21.73 o 
   1   2  12      174.81      170.06      7.64 o 
   2   2  12       15.54       16.79      0.70 o 
   3   2  12       67.88       75.81      3.38 o 
   4   2  12      295.69      288.82      7.85 o 
   5   2  12       85.86       82.77      2.49 o 
   6   2  12       11.65        9.61      1.00 o 
   7   2  12        2.56        2.40      1.36 o 
   8   2  12        5.14        6.51      1.51 o 
   0   3  12        0.03        2.50      0.94 o 
   1   3  12      219.02      222.55      5.94 o 
   2   3  12      204.38      200.93      6.36 o 
   3   3  12       82.82       82.33      4.01 o 
   4   3  12       38.69       40.58      1.59 o 
   5   3  12       14.73       12.31      1.04 o 
   6   3  12       10.08       10.18      1.63 o 
   7   3  12       11.28       10.85      1.99 o 
   8   3  12        1.68        1.77      1.53 o 
   0   4  12        0.98       -0.51      0.59 o 
   1   4  12       38.23       37.51      1.01 o 
   2   4  12        0.48        0.54      0.47 o 
   3   4  12      130.15      134.09      3.73 o 
   4   4  12       30.35       31.43      1.45 o 
   5   4  12       37.46       40.35      1.51 o 
   6   4  12        1.49        2.06      1.44 o 
   7   4  12        2.39        1.65      1.87 o 
   0   5  12       40.92       39.93      1.59 o 
   1   5  12       19.14       19.03      0.86 o 
   2   5  12       80.14       84.89      1.92 o 
   3   5  12       33.42       33.53      1.06 o 
   4   5  12        7.23        7.71      0.96 o 
   5   5  12        3.02        1.08      1.61 o 
   6   5  12        4.86        5.43      1.59 o 
   7   5  12        0.65        1.26      1.47 o 
   0   6  12       42.76       36.89      1.53 o 
   1   6  12       56.99       58.33      2.07 o 
   2   6  12        4.22        3.43      0.59 o 
   3   6  12        1.17        1.14      0.90 o 
   4   6  12        3.17        4.19      1.36 o 
   5   6  12       11.43       10.52      1.93 o 
   6   6  12        2.37        3.99      1.53 o 
   0   7  12        0.12        0.59      1.32 o 
   1   7  12        3.21        2.80      0.93 o 
   2   7  12        6.99        6.03      0.95 o 
   3   7  12        1.57        1.64      0.92 o 
   4   7  12        0.36        2.30      1.24 o 
   5   7  12        7.35        6.33      2.20 o 
   0   8  12        1.70        1.34      1.22 o 
   1   8  12        1.87        0.90      1.26 o 
   2   8  12        0.68        1.31      1.22 o 
   3   8  12        2.34        2.94      1.13 o 
   1   0  13      128.87      127.39      3.11 o 
   2   0  13       93.08       81.47      2.15 o 
   3   0  13        5.50        6.18      1.04 o 
   4   0  13      287.06      284.96      8.34 o 
   5   0  13      123.95      111.53      4.46 o 
   6   0  13        0.97       -0.55      0.71 o 
   7   0  13        0.73       -1.30      1.42 o 
   8   0  13        6.72        4.27      1.83 o 
   0   1  13      447.81      432.95      9.06 o 
   1   1  13      102.62       97.96      1.86 o 
   2   1  13       16.56       18.81      0.53 o 
   3   1  13      250.78      237.95      4.19 o 
   4   1  13       41.36       39.90      1.11 o 
   5   1  13        9.81        9.99      0.95 o 
   6   1  13       32.35       33.24      1.04 o 
   7   1  13        5.87        6.29      1.15 o 
   8   1  13        0.90        1.31      1.03 o 
   0   2  13       10.38        6.74      0.79 o 
   1   2  13       62.21       66.36      1.84 o 
   2   2  13       58.70       58.78      4.22 o 
   3   2  13      110.61      119.35      4.62 o 
   4   2  13       78.84       70.18      2.63 o 
   5   2  13       59.11       54.98      1.79 o 
   6   2  13        4.15        3.97      0.77 o 
   7   2  13        6.85        4.01      1.55 o 
   8   2  13        7.81        8.28      2.16 o 
   0   3  13      141.36      151.19      6.61 o 
   1   3  13       38.39       39.53      1.05 o 
   2   3  13       26.86       24.71      0.91 o 
   3   3  13      107.37      107.88      7.33 o 
   4   3  13       26.16       23.92      1.34 o 
   5   3  13       15.54       13.55      1.12 o 
   6   3  13        0.14       -0.75      1.47 o 
   7   3  13        1.08        0.06      1.87 o 
   8   3  13        0.50        0.08      1.44 o 
   0   4  13        2.37        4.05      0.77 o 
   1   4  13       52.81       56.93      1.47 o 
   2   4  13       70.98       70.68      1.82 o 
   3   4  13        2.67        3.47      0.65 o 
   4   4  13        3.67        3.24      0.81 o 
   5   4  13       14.01       18.28      1.67 o 
   6   4  13       17.41       14.02      1.93 o 
   7   4  13        0.98        1.16      1.32 o 
   0   5  13        1.40        2.38      1.04 o 
   1   5  13       14.16       14.23      0.81 o 
   2   5  13       67.84       68.40      2.08 o 
   3   5  13        2.62        4.71      1.75 o 
   4   5  13        1.79        1.04      0.79 o 
   5   5  13        0.06        2.18      1.30 o 
   6   5  13        5.52        7.37      1.89 o 
   0   6  13        0.09        0.47      0.67 o 
   1   6  13        7.91        8.36      0.70 o 
   2   6  13       33.74       31.52      1.07 o 
   3   6  13        4.04        1.83      0.76 o 
   4   6  13       24.35       24.34      2.40 o 
   5   6  13        3.43        4.72      2.18 o 
   6   6  13        0.23       -0.31      1.32 o 
   0   7  13        0.11        1.10      1.10 o 
   1   7  13        0.18       -0.60      0.76 o 
   2   7  13        1.06        0.43      1.09 o 
   3   7  13       10.91       12.61      3.58 o 
   4   7  13        1.33       -1.36      1.95 o 
   5   7  13        3.88        4.68      1.59 o 
   0   8  13        4.85        7.08      2.06 o 
   1   8  13        3.59        3.65      1.15 o 
   2   8  13        0.26        0.65      1.06 o 
   3   8  13        0.19       -0.36      1.03 o 
   0   0  14       99.29       91.81      3.49 o 
   1   0  14       66.41       64.87      1.80 o 
   2   0  14      181.86      165.11      5.08 o 
   3   0  14        0.28        2.78      0.70 o 
   4   0  14       54.87       53.66      2.12 o 
   5   0  14        2.31        3.38      0.79 o 
   6   0  14        5.89        5.11      0.94 o 
   7   0  14        0.26        0.75      1.26 o 
   8   0  14        9.82       12.05      2.24 o 
   0   1  14      763.94      744.78     11.22 o 
   1   1  14      263.92      276.34      4.82 o 
   2   1  14      145.60      156.47      4.44 o 
   3   1  14       94.63       90.48      1.65 o 
   4   1  14       10.60        9.71      0.70 o 
   5   1  14        1.98        2.85      0.59 o 
   6   1  14       10.49       10.81      0.75 o 
   7   1  14        1.84        2.36      1.02 o 
   8   1  14        3.99        1.02      1.82 o 
   0   2  14       84.68       84.72      2.40 o 
   1   2  14       56.02       47.54      1.34 o 
   2   2  14      115.93      122.49      4.69 o 
   3   2  14       14.63       14.63      0.72 o 
   4   2  14       41.87       41.62      1.57 o 
   5   2  14        0.82        0.69      0.71 o 
   6   2  14        0.23        0.43      1.36 o 
   7   2  14        0.20        0.73      1.69 o 
   8   2  14        3.32        7.10      1.87 o 
   0   3  14       18.58       16.00      1.04 o 
   1   3  14       59.26       55.21      1.50 o 
   2   3  14        1.53        0.02      0.62 o 
   3   3  14        8.66        6.16      0.67 o 
   4   3  14       55.16       55.94      2.00 o 
   5   3  14        7.30        5.76      0.85 o 
   6   3  14        9.26       11.13      1.73 o 
   7   3  14        0.86        3.62      2.14 o 
   0   4  14       11.07        7.63      0.88 o 
   1   4  14       53.25       53.91      1.33 o 
   2   4  14      107.17      124.81      4.41 o 
   3   4  14       17.32       16.89      0.82 o 
   4   4  14       65.92       69.02      2.08 o 
   5   4  14       11.27       13.53      1.73 o 
   6   4  14        0.71        0.59      1.47 o 
   7   4  14        5.86        6.49      1.75 o 
   0   5  14       19.46       19.95      1.22 o 
   1   5  14       68.41       70.74      2.06 o 
   2   5  14       64.59       60.26      1.53 o 
   3   5  14        1.85        2.80      0.55 o 
   4   5  14        6.77        7.86      1.61 o 
   5   5  14        1.63        2.73      1.44 o 
   6   5  14        5.01        2.14      1.99 o 
   0   6  14        0.17       -0.02      0.69 o 
   1   6  14       61.66       65.68      2.04 o 
   2   6  14        4.48        3.21      1.25 o 
   3   6  14        7.52        6.54      0.99 o 
   4   6  14        0.12        1.51      1.24 o 
   5   6  14        9.10        9.65      1.93 o 
   6   6  14        3.22        0.92      1.67 o 
   0   7  14        1.86        1.44      1.04 o 
   1   7  14       10.42        7.73      1.05 o 
   2   7  14        1.25        0.86      1.18 o 
   3   7  14        1.93        0.75      1.02 o 
   4   7  14        4.06        1.16      1.79 o 
   0   8  14        1.29        2.77      1.24 o 
   1   8  14        4.55        3.60      1.55 o 
   2   8  14        0.38        0.28      0.91 o 
   3   8  14        0.15       -0.22      0.84 o 
   1   0  15     1127.30     1099.06     13.15 o 
   2   0  15       92.81       87.97      2.18 o 
   3   0  15       11.95       11.47      0.68 o 
   4   0  15      111.86      109.65      5.24 o 
   5   0  15      126.14      126.79      4.34 o 
   6   0  15        0.47        0.28      1.63 o 
   7   0  15        1.21        1.89      1.42 o 
   8   0  15       15.11       15.55      2.20 o 
   0   1  15       95.17       93.24      3.00 o 
   1   1  15      113.47      106.64      1.90 o 
   2   1  15       37.65       38.61      0.84 o 
   3   1  15       57.71       56.33      1.38 o 
   4   1  15       27.24       21.71      0.90 o 
   5   1  15        4.11        3.63      1.35 o 
   6   1  15        8.71        7.70      1.11 o 
   7   1  15       18.88       21.93      1.63 o 
   8   1  15        1.76        1.67      1.05 o 
   0   2  15       68.00       65.50      1.96 o 
   1   2  15      126.98      132.71      3.19 o 
   2   2  15      221.82      226.66      5.43 o 
   3   2  15       47.71       49.20      1.35 o 
   4   2  15        5.59        5.92      1.04 o 
   5   2  15       62.82       60.77      2.04 o 
   6   2  15        6.69        6.76      1.57 o 
   7   2  15        2.19        1.91      1.44 o 
   8   2  15        1.20       -0.06      2.24 o 
   0   3  15        6.63        5.39      1.04 o 
   1   3  15       23.47       21.85      2.41 o 
   2   3  15       80.11       85.77      2.55 o 
   3   3  15       25.60       31.40      1.15 o 
   4   3  15       83.62       75.29      2.40 o 
   5   3  15        7.44        6.39      1.02 o 
   6   3  15       11.39        8.49      1.51 o 
   7   3  15        2.34        2.26      1.59 o 
   0   4  15       11.99        9.06      1.04 o 
   1   4  15        7.91       11.51      1.38 o 
   2   4  15       45.89       49.86      1.35 o 
   3   4  15       10.92       10.52      0.79 o 
   4   4  15        0.80        0.35      0.79 o 
   5   4  15       35.80       41.45      2.36 o 
   6   4  15       11.93       13.57      1.61 o 
   7   4  15        0.18       -0.12      1.89 o 
   0   5  15        0.44       -0.96      0.96 o 
   1   5  15       60.24       58.68      1.44 o 
   2   5  15        2.66        1.98      0.58 o 
   3   5  15       13.70       10.97      0.77 o 
   4   5  15       11.15       15.73      1.87 o 
   5   5  15        0.98        0.51      1.65 o 
   6   5  15        5.52        5.58      1.57 o 
   0   6  15        4.23        4.46      0.81 o 
   1   6  15        0.61        1.56      0.63 o 
   2   6  15        1.20        1.15      1.01 o 
   3   6  15        0.01        0.80      0.84 o 
   4   6  15       19.49       20.01      2.30 o 
   5   6  15        4.12        4.23      1.57 o 
   0   7  15        2.11        1.08      1.77 o 
   1   7  15        2.43        2.92      0.94 o 
   2   7  15       16.92       16.44      1.33 o 
   3   7  15        0.88        1.08      1.19 o 
   4   7  15        2.58        0.90      1.65 o 
   0   8  15        2.40        1.81      1.30 o 
   1   8  15        2.93        3.03      1.16 o 
   2   8  15        1.40        1.43      1.08 o 
   0   0  16       13.16       15.37      0.96 o 
   1   0  16       93.54       87.89      2.20 o 
   2   0  16       37.20       39.00      1.19 o 
   3   0  16       18.71       20.09      1.21 o 
   4   0  16       40.31       44.77      1.63 o 
   5   0  16        0.01        0.98      0.77 o 
   6   0  16        0.48        0.14      1.40 o 
   7   0  16        0.00       -0.45      1.34 o 
   8   0  16        3.01        5.84      1.69 o 
   0   1  16       10.30        8.70      1.26 o 
   1   1  16       60.70       65.31      1.27 o 
   2   1  16       61.68       68.90      2.21 o 
   3   1  16      251.13      265.59      4.47 o 
   4   1  16       99.22       90.15      2.37 o 
   5   1  16       11.41       11.81      1.23 o 
   6   1  16        8.41        8.42      1.25 o 
   7   1  16       18.78       21.27      1.61 o 
   8   1  16        0.51        0.48      0.93 o 
   0   2  16       48.12       49.06      1.91 o 
   1   2  16       43.71       47.02      3.31 o 
   2   2  16      131.63      141.22      4.24 o 
   3   2  16       51.56       51.52      1.26 o 
   4   2  16        7.26        7.51      1.20 o 
   5   2  16        8.06       11.09      1.06 o 
   6   2  16        5.39        5.05      1.42 o 
   7   2  16        5.05        4.27      2.24 o 
   0   3  16        1.05        1.02      0.63 o 
   1   3  16       90.73       80.34      1.96 o 
   2   3  16       72.61       78.23      1.90 o 
   3   3  16       80.43       90.98      2.37 o 
   4   3  16        0.74        1.34      0.77 o 
   5   3  16       15.13       15.00      1.69 o 
   6   3  16       13.70       13.70      1.81 o 
   7   3  16        6.57        9.46      1.95 o 
   0   4  16       93.76       92.16      2.83 o 
   1   4  16       19.84       18.29      0.83 o 
   2   4  16       52.42       51.31      1.27 o 
   3   4  16        6.10        4.58      0.65 o 
   4   4  16        7.32        7.77      0.92 o 
   5   4  16        0.34        1.00      1.36 o 
   6   4  16        0.92        1.75      1.36 o 
   7   4  16        0.36       -1.42      1.42 o 
   0   5  16        6.64        9.08      1.04 o 
   1   5  16       74.79       68.75      2.19 o 
   2   5  16       20.08       21.78      0.94 o 
   3   5  16       21.57       20.16      0.83 o 
   4   5  16        2.21        2.91      1.34 o 
   5   5  16        2.75        5.43      1.65 o 
   6   5  16       13.31       18.50      2.73 o 
   0   6  16       15.64       18.89      1.71 o 
   1   6  16        2.28        2.40      0.95 o 
   2   6  16        4.29        1.68      1.41 o 
   3   6  16        1.04        0.83      1.05 o 
   4   6  16        0.67        0.98      1.24 o 
   5   6  16        0.26        1.10      2.28 o 
   0   7  16        0.46       -0.35      1.28 o 
   1   7  16        6.99        3.94      1.01 o 
   2   7  16        4.80        5.08      1.03 o 
   3   7  16        0.89        2.69      1.02 o 
   4   7  16        0.49        0.73      1.55 o 
   0   8  16        0.88       -0.04      1.26 o 
   1   8  16        0.14        0.47      0.87 o 
   2   8  16        1.32        2.71      1.03 o 
   1   0  17        7.65        7.19      0.88 o 
   2   0  17       37.37       44.36      2.16 o 
   3   0  17       88.48       81.35      2.01 o 
   4   0  17        3.37        4.88      0.85 o 
   5   0  17        9.18        9.85      1.04 o 
   6   0  17        7.90        8.59      1.97 o 
   7   0  17        5.08        5.90      1.53 o 
   0   1  17      304.65      304.71      9.24 o 
   1   1  17      102.85      100.60      1.74 o 
   2   1  17      153.55      166.47      3.28 o 
   3   1  17        3.89        4.70      0.60 o 
   4   1  17       78.10       72.35      1.60 o 
   5   1  17        5.60        6.22      0.65 o 
   6   1  17        5.65        7.47      1.62 o 
   7   1  17        6.24        7.73      1.21 o 
   0   2  17        0.12       -0.71      0.73 o 
   1   2  17        5.76        4.22      0.55 o 
   2   2  17       57.85       54.64      2.58 o 
   3   2  17        2.24        3.69      0.89 o 
   4   2  17        2.95        3.03      0.83 o 
   5   2  17        0.52        0.16      0.67 o 
   6   2  17       11.76       11.58      1.75 o 
   7   2  17        0.10        1.00      1.49 o 
   0   3  17        9.84       13.66      1.16 o 
   1   3  17       79.94       74.75      1.91 o 
   2   3  17        2.98        2.26      0.58 o 
   3   3  17       20.53       20.87      1.06 o 
   4   3  17       19.74       20.68      1.34 o 
   5   3  17       16.83       16.38      1.93 o 
   6   3  17        2.66        3.46      1.53 o 
   7   3  17        3.00        4.25      1.59 o 
   0   4  17      114.32      123.48      5.18 o 
   1   4  17       32.63       33.41      1.11 o 
   2   4  17        7.12        7.55      0.69 o 
   3   4  17       11.14       10.78      0.71 o 
   4   4  17        3.04        2.77      1.26 o 
   5   4  17        1.00        0.83      1.30 o 
   6   4  17        3.30        1.97      1.57 o 
   0   5  17        3.85        2.71      0.77 o 
   1   5  17       10.41       14.52      0.78 o 
   2   5  17        3.95        3.60      0.58 o 
   3   5  17        5.12        4.15      0.86 o 
   4   5  17       10.66       10.73      1.53 o 
   5   5  17        4.17        6.15      1.42 o 
   6   5  17        2.38        1.83      2.16 o 
   0   6  17       22.29       23.59      1.99 o 
   1   6  17        4.03        5.58      2.14 o 
   2   6  17        6.11        3.83      0.88 o 
   3   6  17        2.67        2.58      2.09 o 
   4   6  17        7.43        8.30      1.99 o 
   5   6  17       12.88       11.13      1.97 o 
   0   7  17        6.12        5.35      1.55 o 
   1   7  17        0.54        1.01      0.95 o 
   2   7  17        0.91        1.21      0.91 o 
   3   7  17        7.95        9.15      2.00 o 
   4   7  17        0.93       -0.08      1.81 o 
   0   8  17        1.28        1.73      1.51 o 
   1   8  17        1.90        1.40      1.02 o 
   0   0  18      313.14      327.59      9.59 o 
   1   0  18        2.78        1.81      0.44 o 
   2   0  18      157.85      151.35     10.13 o 
   3   0  18       20.65       23.34      0.91 o 
   4   0  18       46.18       47.09      1.67 o 
   5   0  18        0.03       -0.71      0.71 o 
   6   0  18        0.50       -0.18      1.40 o 
   7   0  18        0.31       -0.12      1.87 o 
   0   1  18        4.90        4.16      0.72 o 
   1   1  18        3.18        3.16      0.38 o 
   2   1  18        9.31        7.65      0.57 o 
   3   1  18        8.44        9.75      0.51 o 
   4   1  18        9.20        8.63      0.70 o 
   5   1  18       42.69       39.83      1.09 o 
   6   1  18       14.93       15.90      1.34 o 
   7   1  18        8.22        7.46      1.56 o 
   0   2  18       47.21       47.83      1.69 o 
   1   2  18       63.54       56.08      1.45 o 
   2   2  18       56.11       63.88      2.65 o 
   3   2  18       33.09       36.88      1.08 o 
   4   2  18       13.37       11.91      1.14 o 
   5   2  18        7.35       10.72      1.57 o 
   6   2  18        4.44        5.15      1.49 o 
   7   2  18        3.96        2.93      2.18 o 
   1   3  18      165.30      171.79     11.08 o 
   2   3  18       27.42       31.70      2.80 o 
   3   3  18        2.89        2.99      0.54 o 
   4   3  18        0.48        0.73      0.73 o 
   5   3  18        2.46        0.79      1.55 o 
   6   3  18        3.08        3.42      1.55 o 
   7   3  18        1.22       -0.18      1.65 o 
   0   4  18       15.69       14.98      1.12 o 
   1   4  18       11.80       11.08      0.77 o 
   2   4  18       32.16       36.54      1.13 o 
   3   4  18       18.91       21.71      0.88 o 
   4   4  18        0.92        2.48      1.40 o 
   5   4  18        6.94       10.77      1.69 o 
   6   4  18        4.58        6.51      1.79 o 
   0   5  18        0.14        1.40      0.65 o 
   1   5  18       15.30       11.36      1.17 o 
   2   5  18        3.09        3.63      0.70 o 
   3   5  18        5.19        3.75      1.54 o 
   4   5  18        8.71        7.04      1.57 o 
   5   5  18        0.78        1.59      1.42 o 
   6   5  18        0.35        0.88      1.65 o 
   0   6  18       21.64       18.05      1.73 o 
   1   6  18        0.14        1.01      0.90 o 
   2   6  18        1.31        0.84      0.96 o 
   3   6  18        2.41        2.63      1.07 o 
   4   6  18        1.39        2.06      1.36 o 
   5   6  18        0.94        1.99      1.55 o 
   0   7  18        1.51        1.87      1.38 o 
   1   7  18        1.07        1.64      0.99 o 
   2   7  18        7.57        6.55      1.20 o 
   3   7  18        0.73        1.59      1.06 o 
   0   8  18        0.50        0.55      1.79 o 
   1   0  19      194.77      194.68      5.08 o 
   2   0  19        2.60        4.84      0.60 o 
   3   0  19      182.13      175.77      4.20 o 
   4   0  19       15.47       17.56      1.22 o 
   5   0  19        2.70        3.22      0.81 o 
   6   0  19        8.57       13.23      2.20 o 
   7   0  19        2.23        4.05      2.03 o 
   0   1  19        0.63       -0.48      0.78 o 
   1   1  19       20.02       21.19      0.61 o 
   2   1  19      117.75      117.73      2.61 o 
   3   1  19       12.17        8.62      0.49 o 
   4   1  19        5.73        3.46      0.67 o 
   5   1  19        3.95        4.08      1.07 o 
   6   1  19       15.40       16.30      4.18 o 
   7   1  19        0.45        2.12      1.05 o 
   0   2  19      198.97      176.19      6.26 o 
   1   2  19       34.71       36.30      1.07 o 
   2   2  19       16.96       16.43      0.85 o 
   3   2  19      117.68      114.70      3.16 o 
   4   2  19       11.75       13.25      1.06 o 
   5   2  19        2.07        2.32      1.38 o 
   6   2  19        4.09        1.34      1.49 o 
   7   2  19        2.95        6.84      1.75 o 
   0   3  19      188.73      177.26      5.75 o 
   1   3  19       21.91       22.51      0.96 o 
   2   3  19        7.36        9.60      0.74 o 
   3   3  19        6.61        5.66      1.17 o 
   4   3  19        5.75        5.35      0.85 o 
   5   3  19        2.91        3.07      1.47 o 
   6   3  19        0.31        2.26      1.42 o 
   7   3  19        1.20        2.40      1.63 o 
   0   4  19       38.47       43.75      1.63 o 
   1   4  19       33.32       35.51      1.04 o 
   2   4  19       14.55       14.62      0.81 o 
   3   4  19        4.03        4.52      0.59 o 
   4   4  19        2.97        3.03      1.63 o 
   5   4  19        4.32        3.60      1.40 o 
   6   4  19        0.30        2.75      1.44 o 
   0   5  19       12.02       13.90      1.04 o 
   1   5  19        7.81        9.44      0.66 o 
   2   5  19        3.33        4.87      0.99 o 
   3   5  19        1.53        1.32      0.94 o 
   4   5  19        0.34        0.83      1.34 o 
   5   5  19        0.43        2.30      1.26 o 
   0   6  19        8.32        5.74      1.47 o 
   1   6  19        9.51       10.63      1.13 o 
   2   6  19        2.04        1.48      0.83 o 
   3   6  19        1.32        1.52      0.92 o 
   4   6  19        2.05        3.09      1.30 o 
   0   7  19        0.04       -1.34      1.34 o 
   1   7  19        0.98        1.66      1.01 o 
   2   7  19        2.18        5.72      1.04 o 
   3   7  19        3.42        4.21      1.17 o 
   0   0  20       16.68       13.13      1.04 o 
   1   0  20        0.22        0.49      0.50 o 
   2   0  20        5.75        6.26      0.66 o 
   3   0  20        9.53        7.33      0.73 o 
   4   0  20       48.57       57.40      1.91 o 
   5   0  20        0.25        1.22      0.98 o 
   6   0  20       14.73       16.93      2.08 o 
   7   0  20        0.38       -0.79      1.93 o 
   0   1  20       40.37       42.98      2.40 o 
   1   1  20        6.11        5.10      0.55 o 
   2   1  20       34.48       32.89      0.74 o 
   3   1  20       44.77       45.90      1.89 o 
   4   1  20       13.07       14.32      0.79 o 
   5   1  20        4.24        2.14      2.23 o 
   6   1  20        6.62        5.32      1.33 o 
   7   1  20        8.54        8.00      1.42 o 
   0   2  20        4.18        1.83      0.85 o 
   1   2  20      110.55      110.93      3.48 o 
   2   2  20        0.34       -0.09      0.55 o 
   3   2  20       14.88       15.70      0.79 o 
   4   2  20       22.35       21.21      1.20 o 
   5   2  20       16.80       18.52      1.81 o 
   6   2  20        0.35        3.05      1.97 o 
   7   2  20       11.53       12.62      2.16 o 
   0   3  20       10.03       11.30      1.18 o 
   1   3  20       10.17       10.92      0.74 o 
   2   3  20       20.43       21.77      0.90 o 
   3   3  20       35.37       37.87      1.10 o 
   4   3  20        1.97        1.89      1.06 o 
   5   3  20        1.73        0.18      1.26 o 
   6   3  20        0.30        1.44      1.42 o 
   0   4  20       33.64       32.73      1.45 o 
   1   4  20        3.81        5.66      0.90 o 
   2   4  20       30.25       33.51      1.04 o 
   3   4  20        4.34        2.95      0.86 o 
   4   4  20        5.95        4.76      1.85 o 
   5   4  20        1.78        2.26      1.71 o 
   6   4  20        1.58        0.83      1.53 o 
   0   5  20        6.24        4.25      1.26 o 
   1   5  20        1.31        1.70      0.87 o 
   2   5  20       13.05       14.14      1.26 o 
   3   5  20        5.33        5.71      1.01 o 
   4   5  20        6.31        5.21      2.12 o 
   5   5  20        0.54        0.65      1.97 o 
   0   6  20       28.17       26.62      2.12 o 
   1   6  20        9.27       11.41      1.23 o 
   2   6  20        1.73        1.07      0.84 o 
   3   6  20        0.03        0.29      0.92 o 
   4   6  20        2.15        0.61      2.06 o 
   0   7  20        0.27        1.67      1.38 o 
   1   7  20        0.50        0.46      1.74 o 
   2   7  20        0.71        1.50      1.29 o 
   1   0  21       75.29       70.79      1.71 o 
   2   0  21       80.90       84.03      2.57 o 
   3   0  21       62.29       63.60      1.80 o 
   4   0  21       54.78       58.99      1.81 o 
   5   0  21       27.73       28.07      2.02 o 
   6   0  21        7.34        9.12      1.89 o 
   7   0  21        0.00        2.99      1.55 o 
   0   1  21      216.95      216.76      9.71 o 
   1   1  21        8.33        5.69      0.61 o 
   2   1  21       54.55       50.60      1.10 o 
   3   1  21        7.76        6.36      0.46 o 
   4   1  21        6.07        5.23      0.60 o 
   5   1  21        1.19        0.59      1.45 o 
   6   1  21        2.06        0.57      1.16 o 
   7   1  21        6.26        7.12      1.73 o 
   0   2  21       95.70       87.75      2.77 o 
   1   2  21       59.71       55.53      1.38 o 
   2   2  21       30.01       27.60      1.88 o 
   3   2  21        6.46        6.66      0.65 o 
   4   2  21        6.86        6.88      1.26 o 
   5   2  21        1.80        2.44      1.18 o 
   6   2  21        3.86        1.44      1.59 o 
   0   3  21        3.87        3.34      0.81 o 
   1   3  21       14.11       12.60      0.80 o 
   2   3  21       15.10       16.13      0.83 o 
   3   3  21        5.83        5.15      0.60 o 
   4   3  21        2.48        3.52      1.24 o 
   5   3  21        0.67        1.75      1.32 o 
   6   3  21        4.42        2.22      1.65 o 
   0   4  21        4.31        8.73      0.92 o 
   1   4  21        8.77        8.23      0.68 o 
   2   4  21        4.08        5.55      0.90 o 
   3   4  21        6.00        7.45      1.00 o 
   4   4  21        1.66        2.81      1.57 o 
   5   4  21        2.39        2.50      1.73 o 
   6   4  21        0.80        0.75      1.65 o 
   0   5  21        5.91        7.86      1.49 o 
   1   5  21        0.05       -0.73      0.92 o 
   2   5  21        1.15        0.57      1.04 o 
   3   5  21        0.13       -0.52      0.85 o 
   4   5  21        1.94        1.28      1.42 o 
   5   5  21        0.37        1.95      1.65 o 
   0   6  21        0.71        1.24      1.81 o 
   1   6  21        4.16        4.19      1.01 o 
   2   6  21        0.40        1.40      1.02 o 
   3   6  21        0.56        1.48      1.78 o 
   4   6  21        0.28       -0.69      1.73 o 
   0   7  21        2.25        5.13      1.51 o 
   1   7  21        1.30        0.75      1.36 o 
   2   7  21        0.15       -0.42      1.11 o 
   0   0  22       58.82       57.69      2.08 o 
   1   0  22       10.72        9.83      0.72 o 
   2   0  22       33.26       32.63      1.17 o 
   3   0  22       12.00       11.08      0.74 o 
   4   0  22        6.74        9.20      1.51 o 
   5   0  22        9.27        5.27      1.47 o 
   6   0  22        1.42        3.26      1.44 o 
   0   1  22        0.01        0.41      0.62 o 
   1   1  22       24.53       22.67      0.65 o 
   2   1  22       19.13       17.14      0.62 o 
   3   1  22       70.60       67.67      1.76 o 
   4   1  22        0.04        1.17      0.73 o 
   5   1  22        0.35        0.41      0.83 o 
   6   1  22        8.56       10.50      1.39 o 
   0   2  22        5.25        4.60      0.94 o 
   1   2  22       63.12       64.71      1.49 o 
   2   2  22       16.39       13.48      0.80 o 
   3   2  22       17.32       16.15      0.80 o 
   4   2  22        0.43       -1.08      1.08 o 
   5   2  22        6.68       11.54      1.77 o 
   6   2  22        0.20       -1.59      1.59 o 
   0   3  22       24.08       23.71      1.26 o 
   1   3  22       28.46       25.41      0.96 o 
   2   3  22       86.65       87.93      3.17 o 
   3   3  22       22.84       24.72      2.29 o 
   4   3  22        1.55        0.81      1.16 o 
   5   3  22        1.40        0.26      1.65 o 
   6   3  22       15.62       14.59      2.42 o 
   0   4  22        6.06        5.21      0.90 o 
   1   4  22        4.71        4.72      0.99 o 
   2   4  22        0.57        0.09      1.01 o 
   3   4  22        0.07       -0.41      0.88 o 
   4   4  22        7.50        8.24      1.69 o 
   5   4  22        1.47        0.61      1.77 o 
   0   5  22       27.65       33.57      2.24 o 
   1   5  22       21.33       20.49      1.43 o 
   2   5  22        7.18        5.97      1.13 o 
   3   5  22        3.26        4.49      1.56 o 
   4   5  22        0.06        0.81      1.55 o 
   0   6  22        0.01       -0.49      1.28 o 
   1   6  22        3.81        5.65      1.06 o 
   2   6  22        0.35        0.86      0.94 o 
   3   6  22        3.87        6.02      1.08 o 
   0   7  22        5.92        6.39      1.89 o 
   1   7  22        0.28       -0.10      0.95 o 
   1   0  23        7.40        8.36      0.67 o 
   2   0  23        2.78        1.64      0.56 o 
   3   0  23       14.88       13.11      0.75 o 
   4   0  23       14.57       10.46      1.42 o 
   5   0  23        0.01        0.96      1.22 o 
   6   0  23        8.53        9.87      1.73 o 
   0   1  23       15.62       13.68      0.81 o 
   1   1  23       54.58       54.76      0.94 o 
   2   1  23       50.05       49.40      0.87 o 
   3   1  23        2.42        2.10      0.40 o 
   4   1  23        0.91        0.72      0.95 o 
   5   1  23        0.37       -0.41      1.00 o 
   6   1  23        1.91        5.11      1.32 o 
   0   2  23        0.57        0.81      0.79 o 
   1   2  23       11.71       11.45      1.47 o 
   2   2  23        9.90        9.80      0.70 o 
   3   2  23        0.25       -0.62      0.62 o 
   4   2  23        3.34        3.72      1.20 o 
   5   2  23        8.08        7.16      2.36 o 
   6   2  23        7.60       14.00      1.91 o 
   0   3  23        0.81        1.22      0.69 o 
   1   3  23       36.85       38.75      1.08 o 
   2   3  23        1.21        1.37      1.08 o 
   3   3  23        3.33        2.39      1.01 o 
   4   3  23        4.62        6.00      1.73 o 
   5   3  23        3.21        0.47      1.99 o 
   6   3  23        2.79        5.56      1.87 o 
   0   4  23       45.90       49.35      2.48 o 
   1   4  23       10.66       13.18      1.10 o 
   2   4  23        1.30       -0.75      0.87 o 
   3   4  23        3.32        3.07      1.92 o 
   4   4  23        0.45       -1.22      1.22 o 
   5   4  23        0.11       -1.59      1.59 o 
   0   5  23        2.39        2.32      1.24 o 
   1   5  23        1.03        2.21      0.96 o 
   2   5  23        1.62        3.47      1.21 o 
   3   5  23        3.52        5.60      1.08 o 
   4   5  23        1.44        1.38      1.36 o 
   0   6  23        3.21        2.93      1.51 o 
   1   6  23        1.05        1.52      0.92 o 
   2   6  23        1.16        1.47      1.18 o 
   3   6  23        1.04        1.17      1.18 o 
   0   0  24        2.95        2.83      0.77 o 
   1   0  24        8.55        6.48      0.89 o 
   2   0  24        0.44        0.47      0.52 o 
   3   0  24        1.06        1.77      0.84 o 
   4   0  24        0.70        2.12      1.42 o 
   5   0  24        0.00        0.71      1.14 o 
   6   0  24        2.08        2.32      1.47 o 
   0   1  24        0.10       -0.77      0.77 o 
   1   1  24       10.62       11.10      0.62 o 
   2   1  24        9.59        9.27      0.61 o 
   3   1  24        2.77        3.00      0.65 o 
   4   1  24        0.29        0.06      1.34 o 
   5   1  24        2.56        0.60      1.20 o 
   6   1  24        1.15        1.39      1.00 o 
   0   2  24       41.23       38.15      1.55 o 
   1   2  24       15.30       14.36      0.76 o 
   2   2  24        6.80        5.75      0.71 o 
   3   2  24        4.87        3.87      0.94 o 
   4   2  24        0.63        1.40      1.22 o 
   5   2  24        2.64        3.66      1.38 o 
   6   2  24        3.41        1.51      1.63 o 
   0   3  24        6.70        5.15      0.85 o 
   1   3  24        7.94        8.01      0.96 o 
   2   3  24        0.69        1.99      0.88 o 
   3   3  24        4.95        6.15      1.01 o 
   4   3  24        0.92        3.54      1.30 o 
   5   3  24        0.23        0.63      1.32 o 
   0   4  24       35.16       36.40      2.36 o 
   1   4  24        4.46        4.25      1.06 o 
   2   4  24        1.14       -0.86      0.98 o 
   3   4  24        1.64        1.51      0.88 o 
   4   4  24        8.74       10.18      1.91 o 
   5   4  24        0.73        0.77      1.44 o 
   0   5  24        6.81        8.47      1.57 o 
   1   5  24       13.45       13.37      1.24 o 
   2   5  24        3.27        2.62      1.73 o 
   3   5  24        4.97        5.22      4.42 o 
   4   5  24        1.88        3.15      1.55 o 
   0   6  24        1.80        3.30      1.51 o 
   1   6  24        2.49        3.48      1.04 o 
   2   6  24        1.90        1.14      1.38 o 
   1   0  25       26.06       22.05      0.93 o 
   2   0  25        0.14        0.39      0.44 o 
   3   0  25       16.80       16.27      1.24 o 
   4   0  25        5.33        3.46      1.30 o 
   5   0  25        0.43        1.30      1.57 o 
   6   0  25        0.02        0.85      2.22 o 
   0   1  25        0.36       -0.08      0.62 o 
   1   1  25        3.76        3.40      0.40 o 
   2   1  25        9.01        9.43      0.78 o 
   3   1  25        2.65        3.28      0.59 o 
   4   1  25        2.81        1.45      0.97 o 
   5   1  25        4.70        6.28      1.65 o 
   6   1  25        0.91       -0.87      1.19 o 
   0   2  25        4.02        4.31      0.77 o 
   1   2  25        5.44        4.16      1.08 o 
   2   2  25        4.01        6.03      0.97 o 
   3   2  25       14.76       14.32      1.18 o 
   4   2  25        3.70        0.94      1.83 o 
   5   2  25        3.96        0.65      1.73 o 
   0   3  25        6.84        8.71      1.51 o 
   1   3  25        9.50        9.76      1.24 o 
   2   3  25        1.90        2.07      1.38 o 
   3   3  25        0.67       -0.46      1.19 o 
   4   3  25        0.05        1.00      1.22 o 
   5   3  25        0.68        0.73      1.85 o 
   0   4  25       16.83       17.67      1.89 o 
   1   4  25       10.70        9.57      1.08 o 
   2   4  25        1.41        3.07      0.98 o 
   3   4  25        2.27        4.01      1.07 o 
   4   4  25        0.41        0.73      1.47 o 
   0   5  25        0.12       -0.83      1.26 o 
   1   5  25        8.01        5.81      1.19 o 
   2   5  25        5.74        9.06      1.71 o 
   3   5  25        0.18       -0.22      0.96 o 
   0   6  25        0.26        1.14      1.44 o 
   1   6  25        2.54        1.19      1.34 o 
   0   0  26       23.72       27.58      1.28 o 
   1   0  26        2.61        2.13      1.14 o 
   2   0  26        1.73       -0.75      0.75 o 
   3   0  26        0.64        0.47      0.79 o 
   4   0  26        5.89        4.52      1.49 o 
   5   0  26        0.01        0.43      1.44 o 
   0   1  26        1.70        2.11      0.74 o 
   1   1  26       11.36       11.16      0.79 o 
   2   1  26        3.72        5.21      0.71 o 
   3   1  26        3.52        4.79      0.94 o 
   4   1  26       11.04       11.38      1.37 o 
   5   1  26        3.35        3.32      1.94 o 
   0   2  26        2.83        3.60      1.24 o 
   1   2  26        1.61        2.17      0.88 o 
   2   2  26        3.63        5.92      1.32 o 
   3   2  26        2.43        1.10      1.40 o 
   4   2  26        1.31        1.44      1.26 o 
   5   2  26        0.72        1.63      1.63 o 
   0   3  26        5.46        6.61      1.53 o 
   1   3  26        4.30        4.31      1.18 o 
   2   3  26       12.59       14.54      1.77 o 
   3   3  26        0.12       -0.93      1.03 o 
   4   3  26        0.65       -0.92      1.59 o 
   0   4  26        1.00       -0.83      1.30 o 
   1   4  26        2.27        2.06      1.03 o 
   2   4  26        5.13        6.33      1.15 o 
   3   4  26        2.37        2.95      2.69 o 
   4   4  26        1.44        0.79      1.77 o 
   0   5  26        3.58        4.01      1.85 o 
   1   5  26        0.06       -0.25      1.25 o 
   2   5  26        0.48       -0.50      1.11 o 
   3   5  26        1.91        3.19      2.20 o 
   1   0  27       10.32       10.67      1.12 o 
   2   0  27       14.73       17.26      1.33 o 
   3   0  27       17.99       16.57      1.37 o 
   4   0  27        4.32        2.44      1.79 o 
   5   0  27        2.49        4.23      1.42 o 
   0   1  27        5.65        5.55      0.94 o 
   1   1  27        4.88        4.55      0.68 o 
   2   1  27        4.73        4.30      0.71 o 
   3   1  27        2.08        2.55      0.67 o 
   4   1  27        0.53        1.20      1.01 o 
   5   1  27        0.39        0.46      1.03 o 
   0   2  27       18.29       18.44      1.79 o 
   1   2  27        0.85        1.66      1.11 o 
   2   2  27        5.45        3.92      1.05 o 
   3   2  27        6.00        7.10      1.17 o 
   4   2  27        3.18        6.21      1.71 o 
   5   2  27        5.38        3.89      1.57 o 
   0   3  27        3.45        0.59      1.44 o 
   1   3  27        4.73        5.89      1.16 o 
   2   3  27        0.54        0.95      1.20 o 
   3   3  27        3.35        5.41      1.69 o 
   4   3  27        0.94        2.89      1.89 o 
   0   4  27       19.90       19.60      2.12 o 
   1   4  27        0.10        0.41      0.79 o 
   2   4  27        1.20        1.76      1.44 o 
   3   4  27        0.02       -0.75      1.00 o 
   0   5  27        0.05        1.69      1.32 o 
   1   5  27        3.48        4.85      1.15 o 
   2   5  27        1.21        1.62      1.10 o 
   0   0  28        1.45        0.47      1.42 o 
   1   0  28        0.80        1.13      0.91 o 
   2   0  28        1.09       -0.06      1.10 o 
   3   0  28       25.61       25.44      1.65 o 
   4   0  28        0.10       -0.59      1.38 o 
   0   1  28        0.32        1.78      0.81 o 
   1   1  28        3.77        4.70      0.87 o 
   2   1  28       13.33       11.74      1.05 o 
   3   1  28        0.80        1.17      0.66 o 
   4   1  28        8.29        5.25      1.23 o 
   0   2  28        0.26        0.24      1.24 o 
   1   2  28        0.75        0.40      1.13 o 
   2   2  28        8.37        9.98      1.16 o 
   3   2  28        0.67        2.01      1.04 o 
   4   2  28        9.43       12.56      1.93 o 
   0   3  28        2.58        2.08      1.49 o 
   1   3  28        5.19        4.61      1.02 o 
   2   3  28        0.86        0.85      1.08 o 
   3   3  28        4.15        5.94      1.57 o 
   4   3  28        2.23        3.30      1.87 o 
   0   4  28        0.01        0.69      1.40 o 
   1   4  28        8.99        9.58      1.68 o 
   2   4  28        0.27        0.62      1.10 o 
   3   4  28        1.19        0.07      1.08 o 
   0   5  28        1.19       -1.59      1.59 o 
   1   5  28        2.40        1.78      1.34 o 
   1   0  29        0.00        0.02      0.85 o 
   2   0  29        3.60        2.64      0.99 o 
   3   0  29        3.58        3.91      1.07 o 
   4   0  29        4.48        6.37      1.99 o 
   0   1  29        3.14        3.15      0.90 o 
   1   1  29        0.70        1.09      0.61 o 
   2   1  29        5.08        5.88      0.76 o 
   3   1  29        9.39        7.60      0.87 o 
   4   1  29        0.33        2.64      1.09 o 
   0   2  29        5.65        5.09      1.51 o 
   1   2  29        2.02        3.32      1.36 o 
   2   2  29        0.56        1.11      0.93 o 
   3   2  29       11.92       15.75      1.37 o 
   4   2  29        0.04       -0.83      2.10 o 
   0   3  29        0.32       -0.85      1.26 o 
   1   3  29        1.56        1.70      1.09 o 
   2   3  29        1.14        1.80      1.14 o 
   3   3  29        0.52        0.85      1.17 o 
   0   4  29        4.81        6.27      1.73 o 
   1   4  29        0.25       -0.37      0.94 o 
   2   4  29        2.30        3.47      1.83 o 
   0   0  30        4.67        3.32      1.55 o 
   1   0  30        0.16        0.80      0.76 o 
   2   0  30        0.40        1.45      1.08 o 
   3   0  30        2.72        2.27      2.12 o 
   0   1  30        3.60        4.87      0.97 o 
   1   1  30        1.16        1.90      0.74 o 
   2   1  30        4.55        5.32      0.83 o 
   3   1  30        4.08        3.23      0.82 o 
   0   2  30        0.18        0.90      1.10 o 
   1   2  30        1.44        2.01      1.63 o 
   2   2  30        0.38        2.54      2.14 o 
   3   2  30        1.92        2.07      1.35 o 
   0   3  30        0.02        0.00      1.38 o 
   1   3  30        0.12        0.46      0.85 o 
   2   3  30        1.27        3.52      3.68 o 
   0   4  30        2.09        3.72      1.47 o 
   1   0  31        0.50        0.22      0.85 o 
   2   0  31        0.04        2.15      0.91 o 
   3   0  31        5.68        8.33      1.27 o 
   0   1  31        0.43        0.41      1.06 o 
   1   1  31        3.18        3.35      0.68 o 
   2   1  31        4.68        5.04      0.92 o 
   3   1  31        2.52        1.84      0.81 o 
   0   2  31        2.67        3.50      1.42 o 
   1   2  31        1.35        2.98      1.01 o 
   2   2  31        1.61        2.84      0.99 o 
   0   3  31        0.79        0.83      1.63 o 
   1   3  31        0.25        0.69      1.07 o 
   0   0  32        0.21        1.36      1.65 o 
   1   0  32        6.22        5.41      1.68 o 
   2   0  32        0.30       -1.11      1.11 o 
   0   1  32        1.95        3.09      1.45 o 
   1   1  32        0.12        0.89      0.64 o 
   2   1  32        3.28        3.26      0.82 o 
   0   2  32        0.31        2.46      1.26 o 
   1   2  32        0.38       -0.20      1.30 o 
   1   0  33        0.02        1.02      0.99 o 
   0   1  33        0.23        1.16      1.17 o 
                                                 
